# Supplementary material for: Genome-Wide Identification, Characterization, and Transcriptomic Analysis of the Cyclin Gene Family in Brassica rapa
Source: Int J Mol Sci. 2022 Nov 13;23(22):14017. doi: 10.3390/ijms232214017 (PMC9699369; doi:10.3390/ijms232214017)
Supplement: Supplementary file 1 [file ijms-23-14017-s001.zip]

Archive with 1 entries (1 files):
- ijms-2001595-supplementary-author.xlsx
