# Supplementary material for: Genome-Wide Identification, Characterization, and Transcriptomic Analysis of the Cyclin Gene Family in Brassica rapa
Source: Int J Mol Sci. 2022 Nov 13;23(22):14017. doi: 10.3390/ijms232214017 (PMC9699369; doi:10.3390/ijms232214017)
Supplement: Supplementary file 1 [file ijms-23-14017-s001.zip › ijms-2001595-supplementary-author.xlsx]

## Sheet: Table S1
Identification and Characterization of Cyclin Gene Family in Brassica rapa
Query	Pfam	Description
BraA05g020870.3C	Cyclin_N	PF00134, Cyclin, N-terminal domain
BraA05g020870.3C	Cyclin_C	PF02984, Cyclin, C-terminal domain
BraA07g040820.3C	Cyclin_N	PF00134, Cyclin, N-terminal domain
BraA07g040820.3C	Cyclin_C	PF02984, Cyclin, C-terminal domain
BraA10g026850.3C	Cyclin_N	PF00134, Cyclin, N-terminal domain
BraA10g026850.3C	Cyclin_C	PF02984, Cyclin, C-terminal domain
BraA06g011630.3C	Cyclin_N	PF00134, Cyclin, N-terminal domain
BraA06g011630.3C	Cyclin_C	PF02984, Cyclin, C-terminal domain
BraA03g028480.3C	Cyclin_N	PF00134, Cyclin, N-terminal domain
BraA03g028480.3C	Cyclin_C	PF02984, Cyclin, C-terminal domain
BraA09g058650.3C	Cyclin_N	PF00134, Cyclin, N-terminal domain
BraA09g058650.3C	Cyclin_C	PF02984, Cyclin, C-terminal domain
BraA02g025960.3C	Cyclin_N	PF00134, Cyclin, N-terminal domain
BraA02g025960.3C	Cyclin_C	PF02984, Cyclin, C-terminal domain
BraA08g029800.3C	Cyclin_N	PF00134, Cyclin, N-terminal domain
BraA08g029800.3C	Cyclin_C	PF02984, Cyclin, C-terminal domain
BraA07g025770.3C	Cyclin_N	PF00134, Cyclin, N-terminal domain
BraA07g025770.3C	Cyclin_C	PF02984, Cyclin, C-terminal domain
BraA08g005300.3C	Cyclin_N	PF00134, Cyclin, N-terminal domain
BraA08g005300.3C	Cyclin_C	PF02984, Cyclin, C-terminal domain
BraA10g006790.3C	Cyclin_N	PF00134, Cyclin, N-terminal domain
BraA10g006790.3C	Cyclin_C	PF02984, Cyclin, C-terminal domain
BraA08g005310.3C	Cyclin_N	PF00134, Cyclin, N-terminal domain
BraA08g005310.3C	Cyclin_C	PF02984, Cyclin, C-terminal domain
BraA05g020670.3C	Cyclin_N	PF00134, Cyclin, N-terminal domain
BraA05g020670.3C	Cyclin_C	PF02984, Cyclin, C-terminal domain
BraA10g006740.3C	Cyclin_N	PF00134, Cyclin, N-terminal domain
BraA10g006740.3C	Cyclin_C	PF02984, Cyclin, C-terminal domain
BraA06g043980.3C	Cyclin_N	PF00134, Cyclin, N-terminal domain
BraA06g043980.3C	Cyclin_C	PF02984, Cyclin, C-terminal domain
BraA06g016080.3C	Cyclin_N	PF00134, Cyclin, N-terminal domain
BraA06g016080.3C	Cyclin_C	PF02984, Cyclin, C-terminal domain
BraA01g039570.3C	Cyclin_N	PF00134, Cyclin, N-terminal domain
BraA01g039570.3C	Cyclin_C	PF02984, Cyclin, C-terminal domain
BraA03g002360.3C	Cyclin_N	PF00134, Cyclin, N-terminal domain
BraA03g002360.3C	Cyclin_C	PF02984, Cyclin, C-terminal domain
BraA07g027470.3C	Cyclin_N	PF00134, Cyclin, N-terminal domain
BraA07g027470.3C	Cyclin_C	PF02984, Cyclin, C-terminal domain
BraA08g027760.3C	Cyclin_N	PF00134, Cyclin, N-terminal domain
BraA08g027760.3C	Cyclin_C	PF02984, Cyclin, C-terminal domain
BraA06g030340.3C	Cyclin_N	PF00134, Cyclin, N-terminal domain
BraA06g030340.3C	Cyclin_C	PF02984, Cyclin, C-terminal domain
BraA09g010980.3C	Cyclin_N	PF00134, Cyclin, N-terminal domain
BraA09g010980.3C	Cyclin_C	PF02984, Cyclin, C-terminal domain
BraA01g001380.3C	Cyclin_N	PF00134, Cyclin, N-terminal domain
BraA01g001380.3C	Cyclin_C	PF02984, Cyclin, C-terminal domain
BraA06g012270.3C	Cyclin_N	PF00134, Cyclin, N-terminal domain
BraA06g012270.3C	Cyclin_C	PF02984, Cyclin, C-terminal domain
BraA08g029660.3C	Cyclin_N	PF00134, Cyclin, N-terminal domain
BraA08g029660.3C	Cyclin_C	PF02984, Cyclin, C-terminal domain
BraA08g030060.3C	Cyclin_N	PF00134, Cyclin, N-terminal domain
BraA08g030060.3C	Cyclin_C	PF02984, Cyclin, C-terminal domain
BraA06g010900.3C	Cyclin_N	PF00134, Cyclin, N-terminal domain
BraA06g010900.3C	Cyclin_C	PF02984, Cyclin, C-terminal domain
BraA09g059170.3C	Cyclin_N	PF00134, Cyclin, N-terminal domain
BraA09g059170.3C	Cyclin_C	PF02984, Cyclin, C-terminal domain
BraA10g027420.3C	Cyclin_N	PF00134, Cyclin, N-terminal domain
BraA10g027420.3C	Cyclin_C	PF02984, Cyclin, C-terminal domain
BraA09g054820.3C	Cyclin_N	PF00134, Cyclin, N-terminal domain
BraA09g054820.3C	Cyclin_C	PF02984, Cyclin, C-terminal domain
BraA09g008650.3C	Cyclin_N	PF00134, Cyclin, N-terminal domain
BraA09g008650.3C	Cyclin_C	PF02984, Cyclin, C-terminal domain
BraA04g016470.3C	Cyclin_N	PF00134, Cyclin, N-terminal domain
BraA04g016470.3C	Cyclin_C	PF02984, Cyclin, C-terminal domain
BraA06g028870.3C	Cyclin_N	PF00134, Cyclin, N-terminal domain
BraA06g028870.3C	Cyclin_C	PF02984, Cyclin, C-terminal domain
BraA02g045200.3C	Cyclin_N	PF00134, Cyclin, N-terminal domain
BraA02g045200.3C	Cyclin_C	PF02984, Cyclin, C-terminal domain
BraA08g017660.3C	Cyclin_C	PF02984, Cyclin, C-terminal domain
BraA08g017660.3C	Cyclin_N	PF00134, Cyclin, N-terminal domain
BraA07g016670.3C	Cyclin_N	PF00134, Cyclin, N-terminal domain
BraA07g016670.3C	Cyclin_C	PF02984, Cyclin, C-terminal domain
BraA03g000520.3C	Cyclin_N	PF00134, Cyclin, N-terminal domain
BraA03g000520.3C	Cyclin_C	PF02984, Cyclin, C-terminal domain
BraA03g058630.3C	Cyclin_N	PF00134, Cyclin, N-terminal domain
BraA03g058630.3C	Cyclin_C	PF02984, Cyclin, C-terminal domain
BraA09g041350.3C	Cyclin_N	PF00134, Cyclin, N-terminal domain
BraA09g041350.3C	Cyclin_C	PF02984, Cyclin, C-terminal domain
BraA01g004130.3C	Cyclin_N	PF00134, Cyclin, N-terminal domain
BraA01g004130.3C	Cyclin_C	PF02984, Cyclin, C-terminal domain
BraA08g016120.3C	Cyclin_N	PF00134, Cyclin, N-terminal domain
BraA08g016120.3C	Cyclin_C	PF02984, Cyclin, C-terminal domain
BraA01g023880.3C	Cyclin_N	PF00134, Cyclin, N-terminal domain
BraA02g039780.3C	Cyclin_N	PF00134, Cyclin, N-terminal domain
BraA06g035450.3C	Cyclin_N	PF00134, Cyclin, N-terminal domain
BraA06g035450.3C	Cyclin_C	PF02984, Cyclin, C-terminal domain
BraA02g039790.3C	Cyclin_N	PF00134, Cyclin, N-terminal domain
BraA02g039790.3C	Cyclin_C	PF02984, Cyclin, C-terminal domain
BraA01g010840.3C	Cyclin_N	PF00134, Cyclin, N-terminal domain
BraA01g010840.3C	Cyclin_C	PF02984, Cyclin, C-terminal domain
BraA02g031590.3C	Cyclin_N	PF00134, Cyclin, N-terminal domain
BraA02g031590.3C	Cyclin_C	PF02984, Cyclin, C-terminal domain
BraA08g013560.3C	Cyclin_N	PF00134, Cyclin, N-terminal domain
BraA08g013560.3C	Cyclin_C	PF02984, Cyclin, C-terminal domain
BraA06g042650.3C	Cyclin_N	PF00134, Cyclin, N-terminal domain
BraA06g042650.3C	Cyclin_C	PF02984, Cyclin, C-terminal domain
BraA01g010870.3C	Cyclin_N	PF00134, Cyclin, N-terminal domain
BraA01g010870.3C	Cyclin_C	PF02984, Cyclin, C-terminal domain
BraA09g005110.3C	Cyclin_N	PF00134, Cyclin, N-terminal domain
BraA09g005110.3C	Cyclin_C	PF02984, Cyclin, C-terminal domain
BraA03g011410.3C	Cyclin_N	PF00134, Cyclin, N-terminal domain
BraA03g011410.3C	Cyclin_C	PF02984, Cyclin, C-terminal domain
BraA08g024790.3C	Cyclin_N	PF00134, Cyclin, N-terminal domain
BraA08g024790.3C	Cyclin_C	PF02984, Cyclin, C-terminal domain
BraA07g012460.3C	Cyclin_N	PF00134, Cyclin, N-terminal domain
BraA07g012040.3C	Cyclin_N	PF00134, Cyclin, N-terminal domain
BraA07g012040.3C	Cyclin_C	PF02984, Cyclin, C-terminal domain
BraA09g037340.3C	Cyclin_N	PF00134, Cyclin, N-terminal domain
BraA01g028190.3C	Cyclin_N	PF00134, Cyclin, N-terminal domain
BraA02g001920.3C	Cyclin_N	PF00134, Cyclin, N-terminal domain
BraA02g001920.3C	Cyclin_C	PF02984, Cyclin, C-terminal domain
BraA07g039870.3C	Cyclin_N	PF00134, Cyclin, N-terminal domain
BraA07g039870.3C	Cyclin_C	PF02984, Cyclin, C-terminal domain
BraA03g059620.3C	Cyclin_N	PF00134, Cyclin, N-terminal domain
BraA03g059620.3C	Cyclin_C	PF02984, Cyclin, C-terminal domain
BraA09g005870.3C	Cyclin_N	PF00134, Cyclin, N-terminal domain
BraA09g005870.3C	Cyclin_C	PF02984, Cyclin, C-terminal domain
BraA05g030530.3C	Cyclin_N	PF00134, Cyclin, N-terminal domain
BraA05g030530.3C	Cyclin_C	PF02984, Cyclin, C-terminal domain
BraA02g006920.3C	Cyclin_N	PF00134, Cyclin, N-terminal domain
BraA02g006920.3C	Cyclin_C	PF02984, Cyclin, C-terminal domain
BraA07g043060.3C	Cyclin_N	PF00134, Cyclin, N-terminal domain
BraA07g043060.3C	Cyclin_C	PF02984, Cyclin, C-terminal domain
BraA03g023450.3C	Cyclin_N	PF00134, Cyclin, N-terminal domain
BraA04g030980.3C	Cyclin_N	PF00134, Cyclin, N-terminal domain
BraA05g004620.3C	Cyclin_N	PF00134, Cyclin, N-terminal domain
BraA10g029800.3C	Cyclin_N	PF00134, Cyclin, N-terminal domain
BraA05g004870.3C	Cyclin_N	PF00134, Cyclin, N-terminal domain
BraA09g050340.3C	Cyclin_N	PF00134, Cyclin, N-terminal domain
BraA01g042720.3C	Cyclin_N	PF00134, Cyclin, N-terminal domain
BraA03g023540.3C	Cyclin_N	PF00134, Cyclin, N-terminal domain
BraA05g039890.3C	Cyclin_N	PF00134, Cyclin, N-terminal domain
BraA09g052400.3C	Cyclin_N	PF00134, Cyclin, N-terminal domain
BraA05g025300.3C	Cyclin_N	PF00134, Cyclin, N-terminal domain
BraA03g044680.3C	Cyclin_N	PF00134, Cyclin, N-terminal domain

## Sheet: Table S2
Promoter Cis-Element
BraA01g010840.3C	TGA-element	AACGAC	1770	6	-	Brassica oleracea	auxin-responsive element
BraA01g010840.3C	G-box	GCCACGTGGA	212	9	+	Arabidopsis thaliana	cis-acting regulatory element involved in light responsiveness
BraA01g010840.3C	G-box	ACACGTGT	1439	8	-	Brassica napus	cis-acting regulatory element involved in light responsiveness
BraA01g010840.3C	G-box	CACGTG	1440	6	-	Arabidopsis thaliana	cis-acting regulatory element involved in light responsiveness
BraA01g010840.3C	TCT-motif	TCTTAC	1139	6	-	Arabidopsis thaliana	part of a light responsive element
BraA01g010840.3C	TCT-motif	TCTTAC	1167	6	-	Arabidopsis thaliana	part of a light responsive element
BraA01g010840.3C	I-box	gGATAAGGTG	1395	9	+	Zea mays	part of a light responsive element
BraA01g010840.3C	AE-box	AGAAACAA	795	8	-	Arabidopsis thaliana	part of a module for light response
BraA01g010840.3C	ATCT-motif	AATCTAATCC	171	9	-	Pisum sativum	part of a conserved DNA module involved in light responsiveness
BraA01g010840.3C	G-Box	CACGTT	848	6	-	Pisum sativum	cis-acting regulatory element involved in light responsiveness
BraA01g010840.3C	G-Box	CACGTG	1440	6	-	Pisum sativum	cis-acting regulatory element involved in light responsiveness
BraA01g010840.3C	Gap-box	CAAATGAA(A/G)A	1868	9.5	-	Arabidopsis thaliana	part of a light responsive element
BraA01g010840.3C	GATA-motif	AAGGATAAGG	1393	9	+	Solanum tuberosum	part of a light responsive element
BraA01g010840.3C	circadian	CAAAGATATC	1249	9	-	Lycopersicon esculentum	cis-acting regulatory element involved in circadian control
BraA01g010840.3C	GT1-motif	GGTTAA	499	6	-	Arabidopsis thaliana	light responsive element
BraA01g010840.3C	ABRE	ACGTG	849	5	+	Arabidopsis thaliana	cis-acting element involved in the abscisic acid responsiveness
BraA01g010840.3C	ABRE	CACGTG	1440	6	-	Arabidopsis thaliana	cis-acting element involved in the abscisic acid responsiveness
BraA01g010840.3C	ABRE	ACGTG	1441	5	+	Arabidopsis thaliana	cis-acting element involved in the abscisic acid responsiveness
BraA01g010840.3C	TATC-box	TATCCCA	244	7	+	Oryza sativa	cis-acting element involved in gibberellin-responsiveness
BraA01g010840.3C	TATC-box	TATCCCA	1173	7	-	Oryza sativa	cis-acting element involved in gibberellin-responsiveness
BraA01g010870.3C	LTR	CCGAAA	175	6	+	Hordeum vulgare	cis-acting element involved in low-temperature responsiveness
BraA01g010870.3C	G-Box	CACGTG	781	6	+	Pisum sativum	cis-acting regulatory element involved in light responsiveness
BraA01g010870.3C	G-Box	CACGTT	1392	6	+	Pisum sativum	cis-acting regulatory element involved in light responsiveness
BraA01g010870.3C	Box 4	ATTAAT	1289	6	-	Petroselinum crispum	part of a conserved DNA module involved in light responsiveness
BraA01g010870.3C	Box 4	ATTAAT	1359	6	-	Petroselinum crispum	part of a conserved DNA module involved in light responsiveness
BraA01g010870.3C	ABRE	CACGTG	781	6	+	Arabidopsis thaliana	cis-acting element involved in the abscisic acid responsiveness
BraA01g010870.3C	ABRE	ACGTG	782	5	+	Arabidopsis thaliana	cis-acting element involved in the abscisic acid responsiveness
BraA01g010870.3C	ABRE	ACGTG	1392	5	-	Arabidopsis thaliana	cis-acting element involved in the abscisic acid responsiveness
BraA01g010870.3C	GT1-motif	GGTTAA	1516	6	-	Arabidopsis thaliana	light responsive element
BraA01g010870.3C	GT1-motif	GGTTAAT	1662	7	-	Avena sativa	light responsive element
BraA01g010870.3C	GT1-motif	GGTTAA	1663	6	-	Arabidopsis thaliana	light responsive element
BraA01g010870.3C	GARE-motif	TCTGTTG	845	7	-	Brassica oleracea	gibberellin-responsive element
BraA01g010870.3C	CGTCA-motif	CGTCA	1935	5	-	Hordeum vulgare	cis-acting regulatory element involved in the MeJA-responsiveness
BraA01g010870.3C	TGA-element	AACGAC	593	6	+	Brassica oleracea	auxin-responsive element
BraA01g010870.3C	G-box	CACGAC	641	6	+	Zea mays	cis-acting regulatory element involved in light responsiveness
BraA01g010870.3C	G-box	CACGTG	781	6	+	Arabidopsis thaliana	cis-acting regulatory element involved in light responsiveness
BraA01g010870.3C	TCA-element	TCAGAAGAGG	15	10	+	Brassica oleracea	cis-acting element involved in salicylic acid responsiveness
BraA01g010870.3C	TCA-element	TCAGAAGAGG	874	9	+	Brassica oleracea	cis-acting element involved in salicylic acid responsiveness
BraA01g010870.3C	TCT-motif	TCTTAC	932	6	-	Arabidopsis thaliana	part of a light responsive element
BraA01g010870.3C	TCT-motif	TCTTAC	1736	6	+	Arabidopsis thaliana	part of a light responsive element
BraA01g010870.3C	MRE	AACCTAA	1707	7	-	Petroselinum crispum	MYB binding site involved in light responsiveness
BraA01g010870.3C	AE-box	AGAAACAA	71	8	+	Arabidopsis thaliana	part of a module for light response
BraA01g010870.3C	AE-box	AGAAACAA	608	8	+	Arabidopsis thaliana	part of a module for light response
BraA01g010870.3C	AE-box	AGAAACAA	629	8	+	Arabidopsis thaliana	part of a module for light response
BraA01g010870.3C	MBS	CAACTG	818	6	+	Arabidopsis thaliana	MYB binding site involved in drought-inducibility
BraA01g010870.3C	MBS	CAACTG	1879	6	+	Arabidopsis thaliana	MYB binding site involved in drought-inducibility
BraA01g010870.3C	ATCT-motif	AATCTAATCC	1282	9	-	Pisum sativum	part of a conserved DNA module involved in light responsiveness
BraA01g010870.3C	P-box	CCTTTTG	713	7	+	Oryza sativa	gibberellin-responsive element
BraA01g010870.3C	P-box	CCTTTTG	1477	7	-	Oryza sativa	gibberellin-responsive element
BraA01g010870.3C	TGACG-motif	TGACG	1935	5	+	Hordeum vulgare	cis-acting regulatory element involved in the MeJA-responsiveness
BraA01g028190.3C	MRE	AACCTAA	972	7	-	Petroselinum crispum	MYB binding site involved in light responsiveness
BraA01g028190.3C	TGACG-motif	TGACG	751	5	-	Hordeum vulgare	cis-acting regulatory element involved in the MeJA-responsiveness
BraA01g028190.3C	TGACG-motif	TGACG	763	5	-	Hordeum vulgare	cis-acting regulatory element involved in the MeJA-responsiveness
BraA01g028190.3C	TGACG-motif	TGACG	805	5	-	Hordeum vulgare	cis-acting regulatory element involved in the MeJA-responsiveness
BraA01g028190.3C	TGACG-motif	TGACG	901	5	-	Hordeum vulgare	cis-acting regulatory element involved in the MeJA-responsiveness
BraA01g028190.3C	AuxRE	TGTCTCAATAAG	1463	11	+	Glycine max	part of an auxin-responsive element
BraA01g028190.3C	TGA-element	AACGAC	1591	6	-	Brassica oleracea	auxin-responsive element
BraA01g028190.3C	TCT-motif	TCTTAC	1677	6	+	Arabidopsis thaliana	part of a light responsive element
BraA01g028190.3C	TCT-motif	TCTTAC	1939	6	+	Arabidopsis thaliana	part of a light responsive element
BraA01g028190.3C	G-box	ACACGTGT	1458	8	-	Brassica napus	cis-acting regulatory element involved in light responsiveness
BraA01g028190.3C	G-box	CACGTG	1459	6	-	Arabidopsis thaliana	cis-acting regulatory element involved in light responsiveness
BraA01g028190.3C	G-box	CACGAC	1771	6	-	Zea mays	cis-acting regulatory element involved in light responsiveness
BraA01g028190.3C	TCA-element	CCATCTTTTT	1551	9	-	Nicotiana tabacum	cis-acting element involved in salicylic acid responsiveness
BraA01g028190.3C	TCA-element	CCATCTTTTT	1665	9	+	Nicotiana tabacum	cis-acting element involved in salicylic acid responsiveness
BraA01g028190.3C	TCA-element	CCATCTTTTT	1982	9	+	Nicotiana tabacum	cis-acting element involved in salicylic acid responsiveness
BraA01g028190.3C	ABRE	CACGTG	1459	6	-	Arabidopsis thaliana	cis-acting element involved in the abscisic acid responsiveness
BraA01g028190.3C	ABRE	ACGTG	1460	5	+	Arabidopsis thaliana	cis-acting element involved in the abscisic acid responsiveness
BraA01g028190.3C	GT1-motif	GGTTAA	1655	6	+	Arabidopsis thaliana	light responsive element
BraA01g028190.3C	CGTCA-motif	CGTCA	751	5	+	Hordeum vulgare	cis-acting regulatory element involved in the MeJA-responsiveness
BraA01g028190.3C	CGTCA-motif	CGTCA	763	5	+	Hordeum vulgare	cis-acting regulatory element involved in the MeJA-responsiveness
BraA01g028190.3C	CGTCA-motif	CGTCA	805	5	+	Hordeum vulgare	cis-acting regulatory element involved in the MeJA-responsiveness
BraA01g028190.3C	CGTCA-motif	CGTCA	901	5	+	Hordeum vulgare	cis-acting regulatory element involved in the MeJA-responsiveness
BraA01g028190.3C	G-Box	CACGTG	1459	6	-	Pisum sativum	cis-acting regulatory element involved in light responsiveness
BraA01g028190.3C	Box 4	ATTAAT	35	6	+	Petroselinum crispum	part of a conserved DNA module involved in light responsiveness
BraA01g028190.3C	Box 4	ATTAAT	75	6	+	Petroselinum crispum	part of a conserved DNA module involved in light responsiveness
BraA01g028190.3C	LTR	CCGAAA	450	6	-	Hordeum vulgare	cis-acting element involved in low-temperature responsiveness
BraA01g028190.3C	LTR	CCGAAA	1687	6	+	Hordeum vulgare	cis-acting element involved in low-temperature responsiveness
BraA01g042720.3C	ABRE	ACGTG	1837	5	-	Arabidopsis thaliana	cis-acting element involved in the abscisic acid responsiveness
BraA01g042720.3C	GT1-motif	GTGTGTGAA	490	9	+	Solanum tuberosum	light responsive element
BraA01g042720.3C	circadian	CAAAGATATC	721	9	-	Lycopersicon esculentum	cis-acting regulatory element involved in circadian control
BraA01g042720.3C	CGTCA-motif	CGTCA	834	5	+	Hordeum vulgare	cis-acting regulatory element involved in the MeJA-responsiveness
BraA01g042720.3C	CGTCA-motif	CGTCA	1107	5	-	Hordeum vulgare	cis-acting regulatory element involved in the MeJA-responsiveness
BraA01g042720.3C	Box 4	ATTAAT	250	6	+	Petroselinum crispum	part of a conserved DNA module involved in light responsiveness
BraA01g042720.3C	Box 4	ATTAAT	1484	6	-	Petroselinum crispum	part of a conserved DNA module involved in light responsiveness
BraA01g042720.3C	Box 4	ATTAAT	1764	6	-	Petroselinum crispum	part of a conserved DNA module involved in light responsiveness
BraA01g042720.3C	LTR	CCGAAA	1982	6	-	Hordeum vulgare	cis-acting element involved in low-temperature responsiveness
BraA01g042720.3C	MBS	CAACTG	90	6	-	Arabidopsis thaliana	MYB binding site involved in drought-inducibility
BraA01g042720.3C	TGACG-motif	TGACG	834	5	-	Hordeum vulgare	cis-acting regulatory element involved in the MeJA-responsiveness
BraA01g042720.3C	TGACG-motif	TGACG	1107	5	+	Hordeum vulgare	cis-acting regulatory element involved in the MeJA-responsiveness
BraA01g042720.3C	G-box	TACGTG	1837	6	-	Arabidopsis thaliana	cis-acting regulatory element involved in light responsiveness
BraA02g001920.3C	CGTCA-motif	CGTCA	138	5	-	Hordeum vulgare	cis-acting regulatory element involved in the MeJA-responsiveness
BraA02g001920.3C	CGTCA-motif	CGTCA	202	5	-	Hordeum vulgare	cis-acting regulatory element involved in the MeJA-responsiveness
BraA02g001920.3C	CGTCA-motif	CGTCA	744	5	+	Hordeum vulgare	cis-acting regulatory element involved in the MeJA-responsiveness
BraA02g001920.3C	GT1-motif	GGTTAA	656	6	+	Arabidopsis thaliana	light responsive element
BraA02g001920.3C	ABRE	ACGTG	32	5	-	Arabidopsis thaliana	cis-acting element involved in the abscisic acid responsiveness
BraA02g001920.3C	ABRE	ACGTG	181	5	+	Arabidopsis thaliana	cis-acting element involved in the abscisic acid responsiveness
BraA02g001920.3C	GARE-motif	TCTGTTG	369	7	+	Brassica oleracea	gibberellin-responsive element
BraA02g001920.3C	circadian	CAAAGATATC	1125	9	+	Lycopersicon esculentum	cis-acting regulatory element involved in circadian control
BraA02g001920.3C	G-Box	CACGTT	180	6	-	Pisum sativum	cis-acting regulatory element involved in light responsiveness
BraA02g001920.3C	Box 4	ATTAAT	989	6	+	Petroselinum crispum	part of a conserved DNA module involved in light responsiveness
BraA02g001920.3C	LTR	CCGAAA	1451	6	-	Hordeum vulgare	cis-acting element involved in low-temperature responsiveness
BraA02g001920.3C	TCCC-motif	TCTCCCT	45	7	+	Spinacia oleracea	part of a light responsive element
BraA02g001920.3C	TGACG-motif	TGACG	138	5	+	Hordeum vulgare	cis-acting regulatory element involved in the MeJA-responsiveness
BraA02g001920.3C	TGACG-motif	TGACG	202	5	+	Hordeum vulgare	cis-acting regulatory element involved in the MeJA-responsiveness
BraA02g001920.3C	TGACG-motif	TGACG	744	5	-	Hordeum vulgare	cis-acting regulatory element involved in the MeJA-responsiveness
BraA02g001920.3C	ATCT-motif	AATCTAATCC	1542	9	+	Pisum sativum	part of a conserved DNA module involved in light responsiveness
BraA02g001920.3C	TC-rich repeats	GTTTTCTTAC	1408	9	+	Nicotiana tabacum	cis-acting element involved in defense and stress responsiveness
BraA02g001920.3C	AE-box	AGAAACAA	40	8	-	Arabidopsis thaliana	part of a module for light response
BraA02g001920.3C	TCT-motif	TCTTAC	61	6	+	Arabidopsis thaliana	part of a light responsive element
BraA02g001920.3C	TCT-motif	TCTTAC	1412	6	+	Arabidopsis thaliana	part of a light responsive element
BraA02g001920.3C	TCT-motif	TCTTAC	1707	6	-	Arabidopsis thaliana	part of a light responsive element
BraA02g001920.3C	G-box	CACGTC	32	6	+	Zea mays	cis-acting regulatory element involved in light responsiveness
BraA02g001920.3C	TCA-element	CCATCTTTTT	869	9	+	Nicotiana tabacum	cis-acting element involved in salicylic acid responsiveness
BraA02g006920.3C	TGA-element	AACGAC	290	6	+	Brassica oleracea	auxin-responsive element
BraA02g006920.3C	G-box	TACGTG	601	6	+	Arabidopsis thaliana	cis-acting regulatory element involved in light responsiveness
BraA02g006920.3C	G-box	CACGTC	1800	6	-	Zea mays	cis-acting regulatory element involved in light responsiveness
BraA02g006920.3C	TCA-element	CCATCTTTTT	959	9	-	Nicotiana tabacum	cis-acting element involved in salicylic acid responsiveness
BraA02g006920.3C	TCA-element	CCATCTTTTT	1049	9	+	Nicotiana tabacum	cis-acting element involved in salicylic acid responsiveness
BraA02g006920.3C	TCT-motif	TCTTAC	1658	6	-	Arabidopsis thaliana	part of a light responsive element
BraA02g006920.3C	MBS	CAACTG	1622	6	-	Arabidopsis thaliana	MYB binding site involved in drought-inducibility
BraA02g006920.3C	TC-rich repeats	GTTTTCTTAC	1658	9	-	Nicotiana tabacum	cis-acting element involved in defense and stress responsiveness
BraA02g006920.3C	TGACG-motif	TGACG	1799	5	+	Hordeum vulgare	cis-acting regulatory element involved in the MeJA-responsiveness
BraA02g006920.3C	TGACG-motif	TGACG	1885	5	-	Hordeum vulgare	cis-acting regulatory element involved in the MeJA-responsiveness
BraA02g006920.3C	Box 4	ATTAAT	46	6	+	Petroselinum crispum	part of a conserved DNA module involved in light responsiveness
BraA02g006920.3C	Box 4	ATTAAT	504	6	+	Petroselinum crispum	part of a conserved DNA module involved in light responsiveness
BraA02g006920.3C	G-Box	CACGTT	408	6	+	Pisum sativum	cis-acting regulatory element involved in light responsiveness
BraA02g006920.3C	circadian	CAAAGATATC	706	9	-	Lycopersicon esculentum	cis-acting regulatory element involved in circadian control
BraA02g006920.3C	ABRE	ACGTG	408	5	-	Arabidopsis thaliana	cis-acting element involved in the abscisic acid responsiveness
BraA02g006920.3C	ABRE	ACGTG	602	5	+	Arabidopsis thaliana	cis-acting element involved in the abscisic acid responsiveness
BraA02g006920.3C	ABRE	ACGTG	1801	5	+	Arabidopsis thaliana	cis-acting element involved in the abscisic acid responsiveness
BraA02g006920.3C	TATC-box	TATCCCA	648	7	+	Oryza sativa	cis-acting element involved in gibberellin-responsiveness
BraA02g006920.3C	CGTCA-motif	CGTCA	1799	5	-	Hordeum vulgare	cis-acting regulatory element involved in the MeJA-responsiveness
BraA02g006920.3C	CGTCA-motif	CGTCA	1885	5	+	Hordeum vulgare	cis-acting regulatory element involved in the MeJA-responsiveness
BraA02g031590.3C	TC-rich repeats	ATTCTCTAAC	596	9	+	Nicotiana tabacum	cis-acting element involved in defense and stress responsiveness
BraA02g031590.3C	TCA-element	CCATCTTTTT	1547	9	+	Nicotiana tabacum	cis-acting element involved in salicylic acid responsiveness
BraA02g031590.3C	TCT-motif	TCTTAC	61	6	-	Arabidopsis thaliana	part of a light responsive element
BraA02g031590.3C	GA-motif	ATAGATAA	447	8	+	Arabidopsis thaliana	part of a light responsive element
BraA02g031590.3C	GARE-motif	TCTGTTG	1499	7	+	Brassica oleracea	gibberellin-responsive element
BraA02g031590.3C	circadian	CAAAGATATC	766	9	-	Lycopersicon esculentum	cis-acting regulatory element involved in circadian control
BraA02g031590.3C	ACE	CTAACGTATT	73	9	+	Petroselinum crispum	cis-acting element involved in light responsiveness
BraA02g031590.3C	LTR	CCGAAA	845	6	+	Hordeum vulgare	cis-acting element involved in low-temperature responsiveness
BraA02g031590.3C	Box 4	ATTAAT	178	6	+	Petroselinum crispum	part of a conserved DNA module involved in light responsiveness
BraA02g031590.3C	Box 4	ATTAAT	186	6	+	Petroselinum crispum	part of a conserved DNA module involved in light responsiveness
BraA02g031590.3C	Box 4	ATTAAT	610	6	+	Petroselinum crispum	part of a conserved DNA module involved in light responsiveness
BraA02g039790.3C	TGA-element	AACGAC	370	6	-	Brassica oleracea	auxin-responsive element
BraA02g039790.3C	TGA-element	AACGAC	1481	6	-	Brassica oleracea	auxin-responsive element
BraA02g039790.3C	TCT-motif	TCTTAC	315	6	-	Arabidopsis thaliana	part of a light responsive element
BraA02g039790.3C	TCT-motif	TCTTAC	575	6	-	Arabidopsis thaliana	part of a light responsive element
BraA02g039790.3C	TCT-motif	TCTTAC	712	6	+	Arabidopsis thaliana	part of a light responsive element
BraA02g039790.3C	TCT-motif	TCTTAC	1904	6	+	Arabidopsis thaliana	part of a light responsive element
BraA02g039790.3C	G-box	ACACGTGGC	344	9	+	Brassica napus	cis-acting regulatory element involved in light responsiveness
BraA02g039790.3C	G-box	CACGTG	345	6	+	Arabidopsis thaliana	cis-acting regulatory element involved in light responsiveness
BraA02g039790.3C	G-box	CACGTC	632	6	+	Zea mays	cis-acting regulatory element involved in light responsiveness
BraA02g039790.3C	TCA-element	CCATCTTTTT	929	9	-	Nicotiana tabacum	cis-acting element involved in salicylic acid responsiveness
BraA02g039790.3C	TCA-element	CCATCTTTTT	1751	9	-	Nicotiana tabacum	cis-acting element involved in salicylic acid responsiveness
BraA02g039790.3C	TCA-element	CCATCTTTTT	1786	9	-	Nicotiana tabacum	cis-acting element involved in salicylic acid responsiveness
BraA02g039790.3C	AE-box	AGAAACAA	707	8	-	Arabidopsis thaliana	part of a module for light response
BraA02g039790.3C	AE-box	AGAAACAA	1558	8	+	Arabidopsis thaliana	part of a module for light response
BraA02g039790.3C	MBS	CAACTG	248	6	+	Arabidopsis thaliana	MYB binding site involved in drought-inducibility
BraA02g039790.3C	MBS	CAACTG	1472	6	-	Arabidopsis thaliana	MYB binding site involved in drought-inducibility
BraA02g039790.3C	TGACG-motif	TGACG	131	5	-	Hordeum vulgare	cis-acting regulatory element involved in the MeJA-responsiveness
BraA02g039790.3C	TGACG-motif	TGACG	647	5	+	Hordeum vulgare	cis-acting regulatory element involved in the MeJA-responsiveness
BraA02g039790.3C	P-box	CCTTTTG	297	7	+	Oryza sativa	gibberellin-responsive element
BraA02g039790.3C	G-Box	CACGTG	345	6	+	Pisum sativum	cis-acting regulatory element involved in light responsiveness
BraA02g039790.3C	ABRE	GACACGTGGC	343	9	+	Triticum aestivum	cis-acting element involved in the abscisic acid responsiveness
BraA02g039790.3C	ABRE	CACGTG	345	6	+	Arabidopsis thaliana	cis-acting element involved in the abscisic acid responsiveness
BraA02g039790.3C	ABRE	ACGTG	346	5	+	Arabidopsis thaliana	cis-acting element involved in the abscisic acid responsiveness
BraA02g039790.3C	ABRE	ACGTG	632	5	-	Arabidopsis thaliana	cis-acting element involved in the abscisic acid responsiveness
BraA02g039790.3C	GT1-motif	GGTTAA	582	6	+	Arabidopsis thaliana	light responsive element
BraA02g039790.3C	GT1-motif	GGTTAA	584	6	-	Arabidopsis thaliana	light responsive element
BraA02g039790.3C	CGTCA-motif	CGTCA	131	5	+	Hordeum vulgare	cis-acting regulatory element involved in the MeJA-responsiveness
BraA02g039790.3C	CGTCA-motif	CGTCA	647	5	-	Hordeum vulgare	cis-acting regulatory element involved in the MeJA-responsiveness
BraA03g011410.3C	AE-box	AGAAACAA	68	8	-	Arabidopsis thaliana	part of a module for light response
BraA03g011410.3C	AE-box	AGAAACAA	911	8	+	Arabidopsis thaliana	part of a module for light response
BraA03g011410.3C	TGACG-motif	TGACG	1093	5	+	Hordeum vulgare	cis-acting regulatory element involved in the MeJA-responsiveness
BraA03g011410.3C	P-box	CCTTTTG	285	7	-	Oryza sativa	gibberellin-responsive element
BraA03g011410.3C	chs-CMA1a	TTACTTAA	1137	8	+	Daucus carota	part of a light responsive element
BraA03g011410.3C	TCA-element	CCATCTTTTT	447	9	+	Nicotiana tabacum	cis-acting element involved in salicylic acid responsiveness
BraA03g011410.3C	G-box	CACGTC	1094	6	-	Zea mays	cis-acting regulatory element involved in light responsiveness
BraA03g011410.3C	GT1-motif	GGTTAA	1076	6	-	Arabidopsis thaliana	light responsive element
BraA03g011410.3C	GT1-motif	GGTTAA	1992	6	+	Arabidopsis thaliana	light responsive element
BraA03g011410.3C	ABRE	ACGTG	680	5	-	Arabidopsis thaliana	cis-acting element involved in the abscisic acid responsiveness
BraA03g011410.3C	ABRE	ACGTG	1095	5	+	Arabidopsis thaliana	cis-acting element involved in the abscisic acid responsiveness
BraA03g011410.3C	3-AF1 binding site	TAAGAGAGGAA	1045	10	+	Solanum tuberosum	light responsive element
BraA03g011410.3C	CGTCA-motif	CGTCA	1093	5	-	Hordeum vulgare	cis-acting regulatory element involved in the MeJA-responsiveness
BraA03g011410.3C	Box 4	ATTAAT	111	6	+	Petroselinum crispum	part of a conserved DNA module involved in light responsiveness
BraA03g011410.3C	Box 4	ATTAAT	361	6	+	Petroselinum crispum	part of a conserved DNA module involved in light responsiveness
BraA03g011410.3C	Box 4	ATTAAT	511	6	+	Petroselinum crispum	part of a conserved DNA module involved in light responsiveness
BraA03g011410.3C	Box 4	ATTAAT	1144	6	-	Petroselinum crispum	part of a conserved DNA module involved in light responsiveness
BraA03g011410.3C	Box 4	ATTAAT	1157	6	-	Petroselinum crispum	part of a conserved DNA module involved in light responsiveness
BraA03g011410.3C	Box 4	ATTAAT	1441	6	-	Petroselinum crispum	part of a conserved DNA module involved in light responsiveness
BraA03g011410.3C	G-Box	CACGTT	680	6	+	Pisum sativum	cis-acting regulatory element involved in light responsiveness
BraA03g011410.3C	LTR	CCGAAA	983	6	+	Hordeum vulgare	cis-acting element involved in low-temperature responsiveness
BraA03g011410.3C	GATA-motif	AAGGATAAGG	288	9	+	Solanum tuberosum	part of a light responsive element
BraA03g011410.3C	GATA-motif	AAGGATAAGG	792	9	-	Solanum tuberosum	part of a light responsive element
BraA03g023540.3C	ABRE	CACGTG	1010	6	-	Arabidopsis thaliana	cis-acting element involved in the abscisic acid responsiveness
BraA03g023540.3C	ABRE	ACGTG	1011	5	+	Arabidopsis thaliana	cis-acting element involved in the abscisic acid responsiveness
BraA03g023540.3C	GT1-motif	GGTTAAT	1276	7	+	Avena sativa	light responsive element
BraA03g023540.3C	GT1-motif	GGTTAA	1575	6	+	Arabidopsis thaliana	light responsive element
BraA03g023540.3C	Box 4	ATTAAT	368	6	+	Petroselinum crispum	part of a conserved DNA module involved in light responsiveness
BraA03g023540.3C	Box 4	ATTAAT	560	6	+	Petroselinum crispum	part of a conserved DNA module involved in light responsiveness
BraA03g023540.3C	Box 4	ATTAAT	564	6	+	Petroselinum crispum	part of a conserved DNA module involved in light responsiveness
BraA03g023540.3C	Box 4	ATTAAT	627	6	+	Petroselinum crispum	part of a conserved DNA module involved in light responsiveness
BraA03g023540.3C	Box 4	ATTAAT	1452	6	-	Petroselinum crispum	part of a conserved DNA module involved in light responsiveness
BraA03g023540.3C	G-Box	CACGTG	1010	6	-	Pisum sativum	cis-acting regulatory element involved in light responsiveness
BraA03g023540.3C	ACE	CTAACGTATT	351	9	+	Petroselinum crispum	cis-acting element involved in light responsiveness
BraA03g023540.3C	GATA-motif	AAGATAAGATT	696	10	+	Arabidopsis thaliana	part of a light responsive element
BraA03g023540.3C	TC-rich repeats	ATTCTCTAAC	790	9	+	Nicotiana tabacum	cis-acting element involved in defense and stress responsiveness
BraA03g023540.3C	TC-rich repeats	ATTCTCTAAC	1576	9	-	Nicotiana tabacum	cis-acting element involved in defense and stress responsiveness
BraA03g023540.3C	TC-rich repeats	ATTCTCTAAC	1655	9	+	Nicotiana tabacum	cis-acting element involved in defense and stress responsiveness
BraA03g023540.3C	MRE	AACCTAA	1662	7	+	Petroselinum crispum	MYB binding site involved in light responsiveness
BraA03g023540.3C	MBS	CAACTG	1086	6	-	Arabidopsis thaliana	MYB binding site involved in drought-inducibility
BraA03g023540.3C	P-box	CCTTTTG	804	7	-	Oryza sativa	gibberellin-responsive element
BraA03g023540.3C	TGA-element	AACGAC	1431	6	-	Brassica oleracea	auxin-responsive element
BraA03g023540.3C	TGA-element	AACGAC	1626	6	+	Brassica oleracea	auxin-responsive element
BraA03g023540.3C	chs-CMA2a	TCACTTGA	1551	8	+	Petroselinum crispum	part of a light responsive element
BraA03g023540.3C	G-box	CACGTG	1010	6	-	Arabidopsis thaliana	cis-acting regulatory element involved in light responsiveness
BraA03g023540.3C	G-box	TAACACGTAG	1769	9	-	Brassica oleracea	cis-acting regulatory element involved in light responsiveness
BraA03g044680.3C	G-box	TAACACGTAG	326	9	-	Brassica oleracea	cis-acting regulatory element involved in light responsiveness
BraA03g044680.3C	G-box	TACGTG	327	6	+	Arabidopsis thaliana	cis-acting regulatory element involved in light responsiveness
BraA03g044680.3C	TGA-element	AACGAC	652	6	+	Brassica oleracea	auxin-responsive element
BraA03g044680.3C	TGACG-motif	TGACG	61	5	-	Hordeum vulgare	cis-acting regulatory element involved in the MeJA-responsiveness
BraA03g044680.3C	TGACG-motif	TGACG	1399	5	-	Hordeum vulgare	cis-acting regulatory element involved in the MeJA-responsiveness
BraA03g044680.3C	TGACG-motif	TGACG	1468	5	+	Hordeum vulgare	cis-acting regulatory element involved in the MeJA-responsiveness
BraA03g044680.3C	TGACG-motif	TGACG	1947	5	-	Hordeum vulgare	cis-acting regulatory element involved in the MeJA-responsiveness
BraA03g044680.3C	MBS	CAACTG	179	6	-	Arabidopsis thaliana	MYB binding site involved in drought-inducibility
BraA03g044680.3C	MBS	CAACTG	670	6	+	Arabidopsis thaliana	MYB binding site involved in drought-inducibility
BraA03g044680.3C	ACE	GACACGTATG	127	9	+	Petroselinum crispum	cis-acting element involved in light responsiveness
BraA03g044680.3C	GATA-motif	GATAGGA	1113	7	-	Arabidopsis thaliana	part of a light responsive element
BraA03g044680.3C	Box 4	ATTAAT	30	6	+	Petroselinum crispum	part of a conserved DNA module involved in light responsiveness
BraA03g044680.3C	Box 4	ATTAAT	293	6	+	Petroselinum crispum	part of a conserved DNA module involved in light responsiveness
BraA03g044680.3C	Box 4	ATTAAT	426	6	+	Petroselinum crispum	part of a conserved DNA module involved in light responsiveness
BraA03g044680.3C	Box 4	ATTAAT	777	6	+	Petroselinum crispum	part of a conserved DNA module involved in light responsiveness
BraA03g044680.3C	Box 4	ATTAAT	1060	6	-	Petroselinum crispum	part of a conserved DNA module involved in light responsiveness
BraA03g044680.3C	Box 4	ATTAAT	1143	6	-	Petroselinum crispum	part of a conserved DNA module involved in light responsiveness
BraA03g044680.3C	CGTCA-motif	CGTCA	61	5	+	Hordeum vulgare	cis-acting regulatory element involved in the MeJA-responsiveness
BraA03g044680.3C	CGTCA-motif	CGTCA	1399	5	+	Hordeum vulgare	cis-acting regulatory element involved in the MeJA-responsiveness
BraA03g044680.3C	CGTCA-motif	CGTCA	1468	5	-	Hordeum vulgare	cis-acting regulatory element involved in the MeJA-responsiveness
BraA03g044680.3C	CGTCA-motif	CGTCA	1947	5	+	Hordeum vulgare	cis-acting regulatory element involved in the MeJA-responsiveness
BraA03g044680.3C	TATC-box	TATCCCA	281	7	+	Oryza sativa	cis-acting element involved in gibberellin-responsiveness
BraA03g044680.3C	ABRE	GCAACGTGTC	325	9	+	Hordeum vulgare	cis-acting element involved in the abscisic acid responsiveness
BraA03g044680.3C	ABRE	TACGTGTC	327	8	+	Oryza sativa	cis-acting element involved in the abscisic acid responsiveness
BraA03g044680.3C	ABRE	ACGTG	328	5	+	Arabidopsis thaliana	cis-acting element involved in the abscisic acid responsiveness
BraA03g044680.3C	GT1-motif	GGTTAA	478	6	+	Arabidopsis thaliana	light responsive element
BraA03g044680.3C	GT1-motif	GGTTAAT	593	7	-	Avena sativa	light responsive element
BraA03g044680.3C	GT1-motif	GGTTAA	594	6	-	Arabidopsis thaliana	light responsive element
BraA03g044680.3C	GT1-motif	GGTTAAT	1587	7	-	Avena sativa	light responsive element
BraA03g044680.3C	GT1-motif	GGTTAA	1588	6	-	Arabidopsis thaliana	light responsive element
BraA03g059620.3C	G-box	CACGTC	142	6	-	Zea mays	cis-acting regulatory element involved in light responsiveness
BraA03g059620.3C	G-box	CACGTC	1895	6	-	Zea mays	cis-acting regulatory element involved in light responsiveness
BraA03g059620.3C	TCA-element	CCATCTTTTT	1935	9	+	Nicotiana tabacum	cis-acting element involved in salicylic acid responsiveness
BraA03g059620.3C	TCT-motif	TCTTAC	1202	6	-	Arabidopsis thaliana	part of a light responsive element
BraA03g059620.3C	TCT-motif	TCTTAC	1436	6	-	Arabidopsis thaliana	part of a light responsive element
BraA03g059620.3C	TGACG-motif	TGACG	141	5	+	Hordeum vulgare	cis-acting regulatory element involved in the MeJA-responsiveness
BraA03g059620.3C	TGACG-motif	TGACG	1210	5	-	Hordeum vulgare	cis-acting regulatory element involved in the MeJA-responsiveness
BraA03g059620.3C	TGACG-motif	TGACG	1874	5	-	Hordeum vulgare	cis-acting regulatory element involved in the MeJA-responsiveness
BraA03g059620.3C	MRE	AACCTAA	1242	7	+	Petroselinum crispum	MYB binding site involved in light responsiveness
BraA03g059620.3C	MBS	CAACTG	19	6	+	Arabidopsis thaliana	MYB binding site involved in drought-inducibility
BraA03g059620.3C	TC-rich repeats	ATTCTCTAAC	1665	9	+	Nicotiana tabacum	cis-acting element involved in defense and stress responsiveness
BraA03g059620.3C	LTR	CCGAAA	13	6	-	Hordeum vulgare	cis-acting element involved in low-temperature responsiveness
BraA03g059620.3C	Box 4	ATTAAT	464	6	+	Petroselinum crispum	part of a conserved DNA module involved in light responsiveness
BraA03g059620.3C	Box 4	ATTAAT	611	6	+	Petroselinum crispum	part of a conserved DNA module involved in light responsiveness
BraA03g059620.3C	Box 4	ATTAAT	621	6	+	Petroselinum crispum	part of a conserved DNA module involved in light responsiveness
BraA03g059620.3C	CGTCA-motif	CGTCA	141	5	-	Hordeum vulgare	cis-acting regulatory element involved in the MeJA-responsiveness
BraA03g059620.3C	CGTCA-motif	CGTCA	1210	5	+	Hordeum vulgare	cis-acting regulatory element involved in the MeJA-responsiveness
BraA03g059620.3C	CGTCA-motif	CGTCA	1874	5	+	Hordeum vulgare	cis-acting regulatory element involved in the MeJA-responsiveness
BraA03g059620.3C	ATC-motif	AGTAATCT	1452	8	-	Spinacia oleracea	part of a conserved DNA module involved in light responsiveness
BraA03g059620.3C	ABRE	ACGTG	143	5	+	Arabidopsis thaliana	cis-acting element involved in the abscisic acid responsiveness
BraA03g059620.3C	ABRE	ACGTG	1896	5	+	Arabidopsis thaliana	cis-acting element involved in the abscisic acid responsiveness
BraA03g059620.3C	GT1-motif	GGTTAA	427	6	-	Arabidopsis thaliana	light responsive element
BraA04g030980.3C	P-box	CCTTTTG	1770	7	-	Oryza sativa	gibberellin-responsive element
BraA04g030980.3C	TGACG-motif	TGACG	197	5	+	Hordeum vulgare	cis-acting regulatory element involved in the MeJA-responsiveness
BraA04g030980.3C	TGACG-motif	TGACG	1308	5	-	Hordeum vulgare	cis-acting regulatory element involved in the MeJA-responsiveness
BraA04g030980.3C	TGACG-motif	TGACG	1914	5	-	Hordeum vulgare	cis-acting regulatory element involved in the MeJA-responsiveness
BraA04g030980.3C	MBS	CAACTG	529	6	-	Arabidopsis thaliana	MYB binding site involved in drought-inducibility
BraA04g030980.3C	MRE	AACCTAA	161	7	+	Petroselinum crispum	MYB binding site involved in light responsiveness
BraA04g030980.3C	TGA-element	AACGAC	1892	6	+	Brassica oleracea	auxin-responsive element
BraA04g030980.3C	CGTCA-motif	CGTCA	197	5	-	Hordeum vulgare	cis-acting regulatory element involved in the MeJA-responsiveness
BraA04g030980.3C	CGTCA-motif	CGTCA	1308	5	+	Hordeum vulgare	cis-acting regulatory element involved in the MeJA-responsiveness
BraA04g030980.3C	CGTCA-motif	CGTCA	1914	5	+	Hordeum vulgare	cis-acting regulatory element involved in the MeJA-responsiveness
BraA04g030980.3C	TATC-box	TATCCCA	1977	7	+	Oryza sativa	cis-acting element involved in gibberellin-responsiveness
BraA04g030980.3C	GT1-motif	GGTTAA	87	6	+	Arabidopsis thaliana	light responsive element
BraA04g030980.3C	ABRE	GCAACGTGTC	518	9	-	Hordeum vulgare	cis-acting element involved in the abscisic acid responsiveness
BraA04g030980.3C	ABRE	ACGTG	520	5	-	Arabidopsis thaliana	cis-acting element involved in the abscisic acid responsiveness
BraA04g030980.3C	ABRE	TACGGTC	759	7	+	Arabidopsis thaliana	cis-acting element involved in the abscisic acid responsiveness
BraA04g030980.3C	ABRE	ACGTG	1055	5	+	Arabidopsis thaliana	cis-acting element involved in the abscisic acid responsiveness
BraA04g030980.3C	GARE-motif	TCTGTTG	1930	7	-	Brassica oleracea	gibberellin-responsive element
BraA04g030980.3C	LTR	CCGAAA	1394	6	+	Hordeum vulgare	cis-acting element involved in low-temperature responsiveness
BraA04g030980.3C	G-Box	CACGTT	520	6	+	Pisum sativum	cis-acting regulatory element involved in light responsiveness
BraA04g030980.3C	G-Box	CACGTT	1054	6	-	Pisum sativum	cis-acting regulatory element involved in light responsiveness
BraA04g030980.3C	Box 4	ATTAAT	718	6	+	Petroselinum crispum	part of a conserved DNA module involved in light responsiveness
BraA04g030980.3C	Box 4	ATTAAT	926	6	+	Petroselinum crispum	part of a conserved DNA module involved in light responsiveness
BraA04g030980.3C	Box 4	ATTAAT	1619	6	-	Petroselinum crispum	part of a conserved DNA module involved in light responsiveness
BraA04g030980.3C	Box 4	ATTAAT	1749	6	-	Petroselinum crispum	part of a conserved DNA module involved in light responsiveness
BraA05g004620.3C	TCT-motif	TCTTAC	125	6	-	Arabidopsis thaliana	part of a light responsive element
BraA05g004620.3C	TCT-motif	TCTTAC	133	6	-	Arabidopsis thaliana	part of a light responsive element
BraA05g004620.3C	TCT-motif	TCTTAC	1204	6	-	Arabidopsis thaliana	part of a light responsive element
BraA05g004620.3C	G-box	CACGAC	1218	6	-	Zea mays	cis-acting regulatory element involved in light responsiveness
BraA05g004620.3C	TCA-element	CCATCTTTTT	1799	9	-	Nicotiana tabacum	cis-acting element involved in salicylic acid responsiveness
BraA05g004620.3C	ACE	CTAACGTATT	1101	9	+	Petroselinum crispum	cis-acting element involved in light responsiveness
BraA05g004620.3C	Box 4	ATTAAT	1544	6	-	Petroselinum crispum	part of a conserved DNA module involved in light responsiveness
BraA05g004620.3C	G-Box	CACGTT	577	6	+	Pisum sativum	cis-acting regulatory element involved in light responsiveness
BraA05g004620.3C	G-Box	CACGTT	1261	6	-	Pisum sativum	cis-acting regulatory element involved in light responsiveness
BraA05g004620.3C	LTR	CCGAAA	1662	6	-	Hordeum vulgare	cis-acting element involved in low-temperature responsiveness
BraA05g004620.3C	TATC-box	TATCCCA	716	7	+	Oryza sativa	cis-acting element involved in gibberellin-responsiveness
BraA05g004620.3C	ABRE	GCAACGTGTC	575	9	-	Hordeum vulgare	cis-acting element involved in the abscisic acid responsiveness
BraA05g004620.3C	ABRE	ACGTG	577	5	-	Arabidopsis thaliana	cis-acting element involved in the abscisic acid responsiveness
BraA05g004620.3C	ABRE	ACGTG	1262	5	+	Arabidopsis thaliana	cis-acting element involved in the abscisic acid responsiveness
BraA05g004620.3C	3-AF1 binding site	TAAGAGAGGAA	126	10	+	Solanum tuberosum	light responsive element
BraA05g004870.3C	G-box	TACGTG	267	6	+	Arabidopsis thaliana	cis-acting regulatory element involved in light responsiveness
BraA05g004870.3C	G-box	CACGTG	326	6	+	Arabidopsis thaliana	cis-acting regulatory element involved in light responsiveness
BraA05g004870.3C	G-box	TAACACGTAG	1738	9	-	Brassica oleracea	cis-acting regulatory element involved in light responsiveness
BraA05g004870.3C	TCA-element	CCATCTTTTT	229	9	-	Nicotiana tabacum	cis-acting element involved in salicylic acid responsiveness
BraA05g004870.3C	TGACG-motif	TGACG	314	5	+	Hordeum vulgare	cis-acting regulatory element involved in the MeJA-responsiveness
BraA05g004870.3C	ATCT-motif	AATCTAATCC	1413	9	+	Pisum sativum	part of a conserved DNA module involved in light responsiveness
BraA05g004870.3C	AE-box	AGAAACAA	655	8	-	Arabidopsis thaliana	part of a module for light response
BraA05g004870.3C	AE-box	AGAAACAA	965	8	+	Arabidopsis thaliana	part of a module for light response
BraA05g004870.3C	AE-box	AGAAACTT	1953	8	+	Arabidopsis thaliana	part of a module for light response
BraA05g004870.3C	MBS	CAACTG	583	6	-	Arabidopsis thaliana	MYB binding site involved in drought-inducibility
BraA05g004870.3C	MRE	AACCTAA	81	7	+	Petroselinum crispum	MYB binding site involved in light responsiveness
BraA05g004870.3C	ACE	GACACGTATG	265	9	-	Petroselinum crispum	cis-acting element involved in light responsiveness
BraA05g004870.3C	Box 4	ATTAAT	575	6	+	Petroselinum crispum	part of a conserved DNA module involved in light responsiveness
BraA05g004870.3C	G-Box	CACGTG	326	6	+	Pisum sativum	cis-acting regulatory element involved in light responsiveness
BraA05g004870.3C	CGTCA-motif	CGTCA	314	5	-	Hordeum vulgare	cis-acting regulatory element involved in the MeJA-responsiveness
BraA05g004870.3C	GT1-motif	GGTTAAT	78	7	-	Avena sativa	light responsive element
BraA05g004870.3C	GT1-motif	GGTTAA	79	6	-	Arabidopsis thaliana	light responsive element
BraA05g004870.3C	GT1-motif	GGTTAA	140	6	+	Arabidopsis thaliana	light responsive element
BraA05g004870.3C	ABRE	ACGTG	268	5	+	Arabidopsis thaliana	cis-acting element involved in the abscisic acid responsiveness
BraA05g004870.3C	ABRE	CACGTG	326	6	+	Arabidopsis thaliana	cis-acting element involved in the abscisic acid responsiveness
BraA05g004870.3C	ABRE	ACGTG	327	5	+	Arabidopsis thaliana	cis-acting element involved in the abscisic acid responsiveness
BraA05g025300.3C	G-box	CACGTG	1586	6	-	Arabidopsis thaliana	cis-acting regulatory element involved in light responsiveness
BraA05g025300.3C	G-box	ACACGTG(G/t)CACC	1833	10.5	-	Lycopersicon esculentum	cis-acting regulatory element involved in light responsiveness
BraA05g025300.3C	G-box	tgACACGTGGCA	1835	11	-	Lycopersicon esculentum	cis-acting regulatory element involved in light responsiveness
BraA05g025300.3C	G-box	ACACGTGT	1837	8	-	Brassica napus	cis-acting regulatory element involved in light responsiveness
BraA05g025300.3C	G-box	CACGTG	1838	6	-	Arabidopsis thaliana	cis-acting regulatory element involved in light responsiveness
BraA05g025300.3C	G-box	TACGTG	1897	6	-	Arabidopsis thaliana	cis-acting regulatory element involved in light responsiveness
BraA05g025300.3C	TCA-element	CCATCTTTTT	254	9	+	Nicotiana tabacum	cis-acting element involved in salicylic acid responsiveness
BraA05g025300.3C	TCT-motif	TCTTAC	396	6	+	Arabidopsis thaliana	part of a light responsive element
BraA05g025300.3C	TCT-motif	TCTTAC	876	6	-	Arabidopsis thaliana	part of a light responsive element
BraA05g025300.3C	TCT-motif	TCTTAC	1872	6	-	Arabidopsis thaliana	part of a light responsive element
BraA05g025300.3C	TGA-element	AACGAC	1362	6	-	Brassica oleracea	auxin-responsive element
BraA05g025300.3C	TGA-element	AACGAC	1965	6	+	Brassica oleracea	auxin-responsive element
BraA05g025300.3C	TGACG-motif	TGACG	1014	5	-	Hordeum vulgare	cis-acting regulatory element involved in the MeJA-responsiveness
BraA05g025300.3C	AE-box	AGAAACAA	110	8	-	Arabidopsis thaliana	part of a module for light response
BraA05g025300.3C	AE-box	AGAAACTT	453	8	+	Arabidopsis thaliana	part of a module for light response
BraA05g025300.3C	AE-box	AGAAACTT	1290	8	+	Arabidopsis thaliana	part of a module for light response
BraA05g025300.3C	MBS	CAACTG	25	6	-	Arabidopsis thaliana	MYB binding site involved in drought-inducibility
BraA05g025300.3C	GATA-motif	AAGGATAAGG	10	9	+	Solanum tuberosum	part of a light responsive element
BraA05g025300.3C	GATA-motif	AAGATAAGATT	1815	11	-	Arabidopsis thaliana	part of a light responsive element
BraA05g025300.3C	LTR	CCGAAA	188	6	-	Hordeum vulgare	cis-acting element involved in low-temperature responsiveness
BraA05g025300.3C	LTR	CCGAAA	573	6	-	Hordeum vulgare	cis-acting element involved in low-temperature responsiveness
BraA05g025300.3C	LTR	CCGAAA	920	6	+	Hordeum vulgare	cis-acting element involved in low-temperature responsiveness
BraA05g025300.3C	G-Box	CACGTT	1005	6	+	Pisum sativum	cis-acting regulatory element involved in light responsiveness
BraA05g025300.3C	G-Box	CACGTG	1586	6	-	Pisum sativum	cis-acting regulatory element involved in light responsiveness
BraA05g025300.3C	CGTCA-motif	CGTCA	1014	5	+	Hordeum vulgare	cis-acting regulatory element involved in the MeJA-responsiveness
BraA05g025300.3C	GT1-motif	GGTTAA	614	6	-	Arabidopsis thaliana	light responsive element
BraA05g025300.3C	GT1-motif	GGTTAA	1527	6	+	Arabidopsis thaliana	light responsive element
BraA05g025300.3C	ABRE	ACGTG	1005	5	-	Arabidopsis thaliana	cis-acting element involved in the abscisic acid responsiveness
BraA05g025300.3C	ABRE	CACGTG	1586	6	-	Arabidopsis thaliana	cis-acting element involved in the abscisic acid responsiveness
BraA05g025300.3C	ABRE	ACGTG	1587	5	+	Arabidopsis thaliana	cis-acting element involved in the abscisic acid responsiveness
BraA05g025300.3C	ABRE	GACACGTGGC	1836	9	-	Triticum aestivum	cis-acting element involved in the abscisic acid responsiveness
BraA05g025300.3C	ABRE	CACGTG	1838	6	-	Arabidopsis thaliana	cis-acting element involved in the abscisic acid responsiveness
BraA05g025300.3C	ABRE	ACGTG	1839	5	+	Arabidopsis thaliana	cis-acting element involved in the abscisic acid responsiveness
BraA05g025300.3C	ABRE	ACGTG	1897	5	-	Arabidopsis thaliana	cis-acting element involved in the abscisic acid responsiveness
BraA05g030530.3C	G-Box	CACGTT	279	6	-	Pisum sativum	cis-acting regulatory element involved in light responsiveness
BraA05g030530.3C	G-Box	CACGTG	683	6	+	Pisum sativum	cis-acting regulatory element involved in light responsiveness
BraA05g030530.3C	G-Box	CACGTG	1186	6	-	Pisum sativum	cis-acting regulatory element involved in light responsiveness
BraA05g030530.3C	LAMP-element	CTTTATCA	729	8	+	Pisum sativum	part of a light responsive element
BraA05g030530.3C	ACE	GACACGTATG	1229	9	+	Petroselinum crispum	cis-acting element involved in light responsiveness
BraA05g030530.3C	ABRE	AACCCGG	87	7	+	Arabidopsis thaliana	cis-acting element involved in the abscisic acid responsiveness
BraA05g030530.3C	ABRE	ACGTG	280	5	+	Arabidopsis thaliana	cis-acting element involved in the abscisic acid responsiveness
BraA05g030530.3C	ABRE	GACACGTGGC	681	9	-	Triticum aestivum	cis-acting element involved in the abscisic acid responsiveness
BraA05g030530.3C	ABRE	CACGTG	683	6	+	Arabidopsis thaliana	cis-acting element involved in the abscisic acid responsiveness
BraA05g030530.3C	ABRE	ACGTG	684	5	+	Arabidopsis thaliana	cis-acting element involved in the abscisic acid responsiveness
BraA05g030530.3C	ABRE	AACCCGG	1076	7	+	Arabidopsis thaliana	cis-acting element involved in the abscisic acid responsiveness
BraA05g030530.3C	ABRE	GACACGTGGC	1184	9	+	Triticum aestivum	cis-acting element involved in the abscisic acid responsiveness
BraA05g030530.3C	ABRE	CACGTG	1186	6	-	Arabidopsis thaliana	cis-acting element involved in the abscisic acid responsiveness
BraA05g030530.3C	ABRE	ACGTG	1187	5	+	Arabidopsis thaliana	cis-acting element involved in the abscisic acid responsiveness
BraA05g030530.3C	CGTCA-motif	CGTCA	1520	5	-	Hordeum vulgare	cis-acting regulatory element involved in the MeJA-responsiveness
BraA05g030530.3C	CGTCA-motif	CGTCA	1538	5	-	Hordeum vulgare	cis-acting regulatory element involved in the MeJA-responsiveness
BraA05g030530.3C	CGTCA-motif	CGTCA	1786	5	-	Hordeum vulgare	cis-acting regulatory element involved in the MeJA-responsiveness
BraA05g030530.3C	CGTCA-motif	CGTCA	1978	5	-	Hordeum vulgare	cis-acting regulatory element involved in the MeJA-responsiveness
BraA05g030530.3C	TGA-element	AACGAC	312	6	-	Brassica oleracea	auxin-responsive element
BraA05g030530.3C	TGA-element	AACGAC	1629	6	-	Brassica oleracea	auxin-responsive element
BraA05g030530.3C	G-box	CACGAC	249	6	-	Zea mays	cis-acting regulatory element involved in light responsiveness
BraA05g030530.3C	G-box	ACACGTGGC	681	9	-	Brassica napus	cis-acting regulatory element involved in light responsiveness
BraA05g030530.3C	G-box	TAACACGTAG	682	9	-	Brassica oleracea	cis-acting regulatory element involved in light responsiveness
BraA05g030530.3C	G-box	CACGTG	683	6	+	Arabidopsis thaliana	cis-acting regulatory element involved in light responsiveness
BraA05g030530.3C	G-box	GCCACGTGGA	1184	9	+	Arabidopsis thaliana	cis-acting regulatory element involved in light responsiveness
BraA05g030530.3C	G-box	CACGTG	1186	6	-	Arabidopsis thaliana	cis-acting regulatory element involved in light responsiveness
BraA05g030530.3C	I-box	cCATATCCAAT	1618	10	-	Flaveria trinervia	part of a light responsive element
BraA05g030530.3C	MBS	CAACTG	593	6	+	Arabidopsis thaliana	MYB binding site involved in drought-inducibility
BraA05g030530.3C	MBS	CAACTG	1085	6	-	Arabidopsis thaliana	MYB binding site involved in drought-inducibility
BraA05g030530.3C	TGACG-motif	TGACG	1520	5	+	Hordeum vulgare	cis-acting regulatory element involved in the MeJA-responsiveness
BraA05g030530.3C	TGACG-motif	TGACG	1538	5	+	Hordeum vulgare	cis-acting regulatory element involved in the MeJA-responsiveness
BraA05g030530.3C	TGACG-motif	TGACG	1786	5	+	Hordeum vulgare	cis-acting regulatory element involved in the MeJA-responsiveness
BraA05g030530.3C	TGACG-motif	TGACG	1978	5	+	Hordeum vulgare	cis-acting regulatory element involved in the MeJA-responsiveness
BraA05g039890.3C	CGTCA-motif	CGTCA	740	5	+	Hordeum vulgare	cis-acting regulatory element involved in the MeJA-responsiveness
BraA05g039890.3C	ABRE	AACCCGG	641	7	-	Arabidopsis thaliana	cis-acting element involved in the abscisic acid responsiveness
BraA05g039890.3C	ABRE	AACCCGG	926	7	+	Arabidopsis thaliana	cis-acting element involved in the abscisic acid responsiveness
BraA05g039890.3C	ABRE	ACGTG	967	5	+	Arabidopsis thaliana	cis-acting element involved in the abscisic acid responsiveness
BraA05g039890.3C	ABRE	GACACGTGGC	1056	9	-	Triticum aestivum	cis-acting element involved in the abscisic acid responsiveness
BraA05g039890.3C	GT1-motif	GGTTAAT	923	7	-	Avena sativa	light responsive element
BraA05g039890.3C	GT1-motif	GGTTAA	924	6	-	Arabidopsis thaliana	light responsive element
BraA05g039890.3C	G-Box	CACGTT	966	6	-	Pisum sativum	cis-acting regulatory element involved in light responsiveness
BraA05g039890.3C	TGACG-motif	TGACG	740	5	-	Hordeum vulgare	cis-acting regulatory element involved in the MeJA-responsiveness
BraA05g039890.3C	AAAC-motif	CAATCAAAACCT	1341	11	+	Spinacia oleracea	light responsive element
BraA05g039890.3C	MRE	AACCTAA	1718	7	+	Petroselinum crispum	MYB binding site involved in light responsiveness
BraA05g039890.3C	MBS	CAACTG	1373	6	+	Arabidopsis thaliana	MYB binding site involved in drought-inducibility
BraA05g039890.3C	MBS	CAACTG	1655	6	+	Arabidopsis thaliana	MYB binding site involved in drought-inducibility
BraA05g039890.3C	MBS	CAACTG	1790	6	-	Arabidopsis thaliana	MYB binding site involved in drought-inducibility
BraA05g039890.3C	I-box	AAGATAAGGCT	1422	10	+	Gossypium hirsutum	part of a light responsive element
BraA05g039890.3C	TCT-motif	TCTTAC	347	6	+	Arabidopsis thaliana	part of a light responsive element
BraA05g039890.3C	TCT-motif	TCTTAC	1084	6	+	Arabidopsis thaliana	part of a light responsive element
BraA05g039890.3C	TCA-element	CCATCTTTTT	1067	9	-	Nicotiana tabacum	cis-acting element involved in salicylic acid responsiveness
BraA05g039890.3C	TGA-element	AACGAC	1203	6	+	Brassica oleracea	auxin-responsive element
BraA06g042650.3C	TCA-element	TCAGAAGAGG	1817	9	-	Brassica oleracea	cis-acting element involved in salicylic acid responsiveness
BraA06g042650.3C	G-box	CACGTC	799	6	+	Zea mays	cis-acting regulatory element involved in light responsiveness
BraA06g042650.3C	G-box	CACGTC	1596	6	+	Zea mays	cis-acting regulatory element involved in light responsiveness
BraA06g042650.3C	TCT-motif	TCTTAC	1222	6	-	Arabidopsis thaliana	part of a light responsive element
BraA06g042650.3C	P-box	CCTTTTG	686	7	+	Oryza sativa	gibberellin-responsive element
BraA06g042650.3C	TGACG-motif	TGACG	801	5	-	Hordeum vulgare	cis-acting regulatory element involved in the MeJA-responsiveness
BraA06g042650.3C	TGACG-motif	TGACG	1326	5	+	Hordeum vulgare	cis-acting regulatory element involved in the MeJA-responsiveness
BraA06g042650.3C	AE-box	AGAAACTT	317	8	-	Arabidopsis thaliana	part of a module for light response
BraA06g042650.3C	AE-box	AGAAACTT	588	8	+	Arabidopsis thaliana	part of a module for light response
BraA06g042650.3C	AE-box	AGAAACTT	979	8	+	Arabidopsis thaliana	part of a module for light response
BraA06g042650.3C	GATA-motif	AAGATAAGATT	1400	11	+	Arabidopsis thaliana	part of a light responsive element
BraA06g042650.3C	GATA-motif	GATAGGG	1548	7	-	Pisum sativum	part of a light responsive element
BraA06g042650.3C	LTR	CCGAAA	1453	6	+	Hordeum vulgare	cis-acting element involved in low-temperature responsiveness
BraA06g042650.3C	Box 4	ATTAAT	91	6	+	Petroselinum crispum	part of a conserved DNA module involved in light responsiveness
BraA06g042650.3C	Box 4	ATTAAT	95	6	+	Petroselinum crispum	part of a conserved DNA module involved in light responsiveness
BraA06g042650.3C	Box 4	ATTAAT	526	6	+	Petroselinum crispum	part of a conserved DNA module involved in light responsiveness
BraA06g042650.3C	Box 4	ATTAAT	791	6	+	Petroselinum crispum	part of a conserved DNA module involved in light responsiveness
BraA06g042650.3C	Box 4	ATTAAT	1232	6	-	Petroselinum crispum	part of a conserved DNA module involved in light responsiveness
BraA06g042650.3C	Box 4	ATTAAT	1236	6	-	Petroselinum crispum	part of a conserved DNA module involved in light responsiveness
BraA06g042650.3C	Box 4	ATTAAT	1299	6	-	Petroselinum crispum	part of a conserved DNA module involved in light responsiveness
BraA06g042650.3C	Box 4	ATTAAT	1469	6	-	Petroselinum crispum	part of a conserved DNA module involved in light responsiveness
BraA06g042650.3C	CGTCA-motif	CGTCA	801	5	+	Hordeum vulgare	cis-acting regulatory element involved in the MeJA-responsiveness
BraA06g042650.3C	CGTCA-motif	CGTCA	1326	5	-	Hordeum vulgare	cis-acting regulatory element involved in the MeJA-responsiveness
BraA06g042650.3C	TATC-box	TATCCCA	1969	7	-	Oryza sativa	cis-acting element involved in gibberellin-responsiveness
BraA06g042650.3C	GT1-motif	GGTTAA	1647	6	+	Arabidopsis thaliana	light responsive element
BraA06g042650.3C	ABRE	ACGTG	799	5	-	Arabidopsis thaliana	cis-acting element involved in the abscisic acid responsiveness
BraA06g042650.3C	ABRE	ACGTG	1596	5	-	Arabidopsis thaliana	cis-acting element involved in the abscisic acid responsiveness
BraA07g012040.3C	GA-motif	ATAGATAA	316	8	-	Arabidopsis thaliana	part of a light responsive element
BraA07g012040.3C	3-AF1 binding site	TAAGAGAGGAA	1029	10	-	Solanum tuberosum	light responsive element
BraA07g012040.3C	GT1-motif	GGTTAA	1889	6	-	Arabidopsis thaliana	light responsive element
BraA07g012040.3C	ABRE	ACGTG	355	5	+	Arabidopsis thaliana	cis-acting element involved in the abscisic acid responsiveness
BraA07g012040.3C	ABRE	CACGTG	1810	6	-	Arabidopsis thaliana	cis-acting element involved in the abscisic acid responsiveness
BraA07g012040.3C	ABRE	ACGTG	1811	5	+	Arabidopsis thaliana	cis-acting element involved in the abscisic acid responsiveness
BraA07g012040.3C	circadian	CAAAGATATC	192	9	+	Lycopersicon esculentum	cis-acting regulatory element involved in circadian control
BraA07g012040.3C	CGTCA-motif	CGTCA	489	5	+	Hordeum vulgare	cis-acting regulatory element involved in the MeJA-responsiveness
BraA07g012040.3C	LTR	CCGAAA	1165	6	+	Hordeum vulgare	cis-acting element involved in low-temperature responsiveness
BraA07g012040.3C	G-Box	CACGTT	354	6	-	Pisum sativum	cis-acting regulatory element involved in light responsiveness
BraA07g012040.3C	G-Box	CACGTG	1810	6	-	Pisum sativum	cis-acting regulatory element involved in light responsiveness
BraA07g012040.3C	Box 4	ATTAAT	327	6	+	Petroselinum crispum	part of a conserved DNA module involved in light responsiveness
BraA07g012040.3C	Box 4	ATTAAT	379	6	+	Petroselinum crispum	part of a conserved DNA module involved in light responsiveness
BraA07g012040.3C	Box 4	ATTAAT	412	6	+	Petroselinum crispum	part of a conserved DNA module involved in light responsiveness
BraA07g012040.3C	Box 4	ATTAAT	1257	6	-	Petroselinum crispum	part of a conserved DNA module involved in light responsiveness
BraA07g012040.3C	Box 4	ATTAAT	1818	6	-	Petroselinum crispum	part of a conserved DNA module involved in light responsiveness
BraA07g012040.3C	Box 4	ATTAAT	1822	6	-	Petroselinum crispum	part of a conserved DNA module involved in light responsiveness
BraA07g012040.3C	GATA-motif	GATAGGG	29	7	+	Pisum sativum	part of a light responsive element
BraA07g012040.3C	AE-box	AGAAACAA	971	8	-	Arabidopsis thaliana	part of a module for light response
BraA07g012040.3C	ATCT-motif	AATCTAATCC	838	9	-	Pisum sativum	part of a conserved DNA module involved in light responsiveness
BraA07g012040.3C	ATCT-motif	AATCTAATCC	1933	9	-	Pisum sativum	part of a conserved DNA module involved in light responsiveness
BraA07g012040.3C	TGACG-motif	TGACG	489	5	-	Hordeum vulgare	cis-acting regulatory element involved in the MeJA-responsiveness
BraA07g012460.3C	TCT-motif	TCTTAC	1717	6	+	Arabidopsis thaliana	part of a light responsive element
BraA07g012460.3C	G-box	CACGTC	1481	6	+	Zea mays	cis-acting regulatory element involved in light responsiveness
BraA07g012460.3C	Box II	ACACGTTGT	153	9	-	Sinapis alba	part of a light responsive element
BraA07g012460.3C	TC-rich repeats	GTTTTCTTAC	1713	9	+	Nicotiana tabacum	cis-acting element involved in defense and stress responsiveness
BraA07g012460.3C	MBS	CAACTG	66	6	-	Arabidopsis thaliana	MYB binding site involved in drought-inducibility
BraA07g012460.3C	AE-box	AGAAACAA	767	8	+	Arabidopsis thaliana	part of a module for light response
BraA07g012460.3C	AE-box	AGAAACAA	822	8	+	Arabidopsis thaliana	part of a module for light response
BraA07g012460.3C	TGACG-motif	TGACG	850	5	-	Hordeum vulgare	cis-acting regulatory element involved in the MeJA-responsiveness
BraA07g012460.3C	TGACG-motif	TGACG	1266	5	+	Hordeum vulgare	cis-acting regulatory element involved in the MeJA-responsiveness
BraA07g012460.3C	ATCT-motif	AATCTAATCC	1541	9	+	Pisum sativum	part of a conserved DNA module involved in light responsiveness
BraA07g012460.3C	Box 4	ATTAAT	1723	6	-	Petroselinum crispum	part of a conserved DNA module involved in light responsiveness
BraA07g012460.3C	G-Box	CACGTT	155	6	-	Pisum sativum	cis-acting regulatory element involved in light responsiveness
BraA07g012460.3C	LTR	CCGAAA	1115	6	-	Hordeum vulgare	cis-acting element involved in low-temperature responsiveness
BraA07g012460.3C	LAMP-element	CTTTATCA	1632	8	-	Pisum sativum	part of a light responsive element
BraA07g012460.3C	GT1-motif	GGTTAA	326	6	-	Arabidopsis thaliana	light responsive element
BraA07g012460.3C	ABRE	GCAACGTGTC	153	9	+	Hordeum vulgare	cis-acting element involved in the abscisic acid responsiveness
BraA07g012460.3C	ABRE	ACGTG	156	5	+	Arabidopsis thaliana	cis-acting element involved in the abscisic acid responsiveness
BraA07g012460.3C	ABRE	ACGTG	1481	5	-	Arabidopsis thaliana	cis-acting element involved in the abscisic acid responsiveness
BraA07g012460.3C	CGTCA-motif	CGTCA	850	5	+	Hordeum vulgare	cis-acting regulatory element involved in the MeJA-responsiveness
BraA07g012460.3C	CGTCA-motif	CGTCA	1266	5	-	Hordeum vulgare	cis-acting regulatory element involved in the MeJA-responsiveness
BraA07g039870.3C	TCA-element	CCATCTTTTT	209	9	-	Nicotiana tabacum	cis-acting element involved in salicylic acid responsiveness
BraA07g039870.3C	G-box	CACGTC	1747	6	+	Zea mays	cis-acting regulatory element involved in light responsiveness
BraA07g039870.3C	ATCT-motif	AATCTAATCC	1934	9	-	Pisum sativum	part of a conserved DNA module involved in light responsiveness
BraA07g039870.3C	ACE	CTAACGTATT	1433	9	-	Petroselinum crispum	cis-acting element involved in light responsiveness
BraA07g039870.3C	ACE	CTAACGTATT	1503	9	-	Petroselinum crispum	cis-acting element involved in light responsiveness
BraA07g039870.3C	GATA-motif	GATAGGG	120	7	+	Pisum sativum	part of a light responsive element
BraA07g039870.3C	GATA-motif	GATAGGA	1738	7	-	Arabidopsis thaliana	part of a light responsive element
BraA07g039870.3C	Box 4	ATTAAT	308	6	+	Petroselinum crispum	part of a conserved DNA module involved in light responsiveness
BraA07g039870.3C	Box 4	ATTAAT	454	6	+	Petroselinum crispum	part of a conserved DNA module involved in light responsiveness
BraA07g039870.3C	Box 4	ATTAAT	1464	6	-	Petroselinum crispum	part of a conserved DNA module involved in light responsiveness
BraA07g039870.3C	ABRE	ACGTG	1747	5	-	Arabidopsis thaliana	cis-acting element involved in the abscisic acid responsiveness
BraA07g039870.3C	GT1-motif	GGTTAA	868	6	-	Arabidopsis thaliana	light responsive element
BraA07g039870.3C	GT1-motif	GGTTAA	1284	6	+	Arabidopsis thaliana	light responsive element
BraA07g043060.3C	circadian	CAAAGATATC	3468	9	+	Lycopersicon esculentum	cis-acting regulatory element involved in circadian control
BraA07g043060.3C	circadian	CAAAGATATC	3709	9	-	Lycopersicon esculentum	cis-acting regulatory element involved in circadian control
BraA07g043060.3C	Box 4	ATTAAT	1429	6	+	Petroselinum crispum	part of a conserved DNA module involved in light responsiveness
BraA07g043060.3C	Box 4	ATTAAT	1670	6	+	Petroselinum crispum	part of a conserved DNA module involved in light responsiveness
BraA07g043060.3C	Box 4	ATTAAT	1674	6	+	Petroselinum crispum	part of a conserved DNA module involved in light responsiveness
BraA07g043060.3C	Box 4	ATTAAT	1683	6	+	Petroselinum crispum	part of a conserved DNA module involved in light responsiveness
BraA07g043060.3C	Box 4	ATTAAT	1992	6	+	Petroselinum crispum	part of a conserved DNA module involved in light responsiveness
BraA07g043060.3C	Box 4	ATTAAT	2272	6	-	Petroselinum crispum	part of a conserved DNA module involved in light responsiveness
BraA07g043060.3C	Box 4	ATTAAT	2486	6	-	Petroselinum crispum	part of a conserved DNA module involved in light responsiveness
BraA07g043060.3C	Box 4	ATTAAT	2490	6	-	Petroselinum crispum	part of a conserved DNA module involved in light responsiveness
BraA07g043060.3C	Box 4	ATTAAT	2570	6	-	Petroselinum crispum	part of a conserved DNA module involved in light responsiveness
BraA07g043060.3C	Box 4	ATTAAT	2578	6	-	Petroselinum crispum	part of a conserved DNA module involved in light responsiveness
BraA07g043060.3C	Box 4	ATTAAT	3328	6	-	Petroselinum crispum	part of a conserved DNA module involved in light responsiveness
BraA07g043060.3C	TGACG-motif	TGACG	2076	5	-	Hordeum vulgare	cis-acting regulatory element involved in the MeJA-responsiveness
BraA07g043060.3C	TGACG-motif	TGACG	2081	5	+	Hordeum vulgare	cis-acting regulatory element involved in the MeJA-responsiveness
BraA07g043060.3C	MBS	CAACTG	250	6	+	Arabidopsis thaliana	MYB binding site involved in drought-inducibility
BraA07g043060.3C	MBS	CAACTG	422	6	+	Arabidopsis thaliana	MYB binding site involved in drought-inducibility
BraA07g043060.3C	G-box	CACGAC	888	6	+	Zea mays	cis-acting regulatory element involved in light responsiveness
BraA07g043060.3C	TCT-motif	TCTTAC	1070	6	-	Arabidopsis thaliana	part of a light responsive element
BraA07g043060.3C	TCT-motif	TCTTAC	2538	6	+	Arabidopsis thaliana	part of a light responsive element
BraA07g043060.3C	TCT-motif	TCTTAC	3131	6	+	Arabidopsis thaliana	part of a light responsive element
BraA07g043060.3C	CGTCA-motif	CGTCA	2076	5	+	Hordeum vulgare	cis-acting regulatory element involved in the MeJA-responsiveness
BraA07g043060.3C	CGTCA-motif	CGTCA	2081	5	-	Hordeum vulgare	cis-acting regulatory element involved in the MeJA-responsiveness
BraA07g043060.3C	AuxRR-core	GGTCCAT	3569	7	+	Nicotiana tabacum	cis-acting regulatory element involved in auxin responsiveness
BraA07g043060.3C	GT1-motif	GGTTAA	1079	6	+	Arabidopsis thaliana	light responsive element
BraA07g043060.3C	GT1-motif	GGTTAA	1174	6	-	Arabidopsis thaliana	light responsive element
BraA07g043060.3C	GT1-motif	GGTTAA	3123	6	-	Arabidopsis thaliana	light responsive element
BraA07g043060.3C	GT1-motif	GGTTAAT	3633	7	-	Avena sativa	light responsive element
BraA07g043060.3C	GT1-motif	GGTTAA	3634	6	-	Arabidopsis thaliana	light responsive element
BraA07g043060.3C	ABRE	ACGTG	1326	5	-	Arabidopsis thaliana	cis-acting element involved in the abscisic acid responsiveness
BraA07g043060.3C	GARE-motif	TCTGTTG	3857	7	-	Brassica oleracea	gibberellin-responsive element
BraA07g043060.3C	G-Box	CACGTT	1326	6	+	Pisum sativum	cis-acting regulatory element involved in light responsiveness
BraA07g043060.3C	AT1-motif	AATTATTTTTTATT	2601	13	+	Solanum tuberosum	part of a light responsive module
BraA07g043060.3C	P-box	CCTTTTG	374	7	+	Oryza sativa	gibberellin-responsive element
BraA07g043060.3C	Sp1	GGGCGG	1695	6	-	Oryza sativa	light responsive element
BraA07g043060.3C	TC-rich repeats	GTTTTCTTAC	1070	9	-	Nicotiana tabacum	cis-acting element involved in defense and stress responsiveness
BraA07g043060.3C	TC-rich repeats	GTTTTCTTAC	1383	9	-	Nicotiana tabacum	cis-acting element involved in defense and stress responsiveness
BraA07g043060.3C	I-box	TGATAATGT	3115	9	+	Solanum tuberosum	part of a light responsive element
BraA07g043060.3C	I-box	cCATATCCAAT	3679	10	+	Flaveria trinervia	part of a light responsive element
BraA07g043060.3C	TGA-element	AACGAC	1458	6	+	Brassica oleracea	auxin-responsive element
BraA07g043060.3C	TGA-element	AACGAC	3935	6	+	Brassica oleracea	auxin-responsive element
BraA08g013560.3C	GT1-motif	GGTTAAT	272	7	-	Avena sativa	light responsive element
BraA08g013560.3C	GT1-motif	GGTTAA	273	6	-	Arabidopsis thaliana	light responsive element
BraA08g013560.3C	GT1-motif	GGTTAA	1044	6	-	Arabidopsis thaliana	light responsive element
BraA08g013560.3C	GT1-motif	GGTTAA	1821	6	+	Arabidopsis thaliana	light responsive element
BraA08g013560.3C	CGTCA-motif	CGTCA	1534	5	-	Hordeum vulgare	cis-acting regulatory element involved in the MeJA-responsiveness
BraA08g013560.3C	LTR	CCGAAA	739	6	+	Hordeum vulgare	cis-acting element involved in low-temperature responsiveness
BraA08g013560.3C	TCCC-motif	TCTCCCT	1908	7	+	Spinacia oleracea	part of a light responsive element
BraA08g013560.3C	Box 4	ATTAAT	389	6	+	Petroselinum crispum	part of a conserved DNA module involved in light responsiveness
BraA08g013560.3C	Box 4	ATTAAT	422	6	+	Petroselinum crispum	part of a conserved DNA module involved in light responsiveness
BraA08g013560.3C	Box 4	ATTAAT	466	6	+	Petroselinum crispum	part of a conserved DNA module involved in light responsiveness
BraA08g013560.3C	Box 4	ATTAAT	1157	6	-	Petroselinum crispum	part of a conserved DNA module involved in light responsiveness
BraA08g013560.3C	Box 4	ATTAAT	1190	6	-	Petroselinum crispum	part of a conserved DNA module involved in light responsiveness
BraA08g013560.3C	Box 4	ATTAAT	1218	6	-	Petroselinum crispum	part of a conserved DNA module involved in light responsiveness
BraA08g013560.3C	GATA-motif	AAGGATAAGG	1990	9	+	Solanum tuberosum	part of a light responsive element
BraA08g013560.3C	TC-rich repeats	GTTTTCTTAC	293	9	+	Nicotiana tabacum	cis-acting element involved in defense and stress responsiveness
BraA08g013560.3C	P-box	CCTTTTG	533	7	-	Oryza sativa	gibberellin-responsive element
BraA08g013560.3C	P-box	CCTTTTG	658	7	-	Oryza sativa	gibberellin-responsive element
BraA08g013560.3C	P-box	CCTTTTG	1912	7	+	Oryza sativa	gibberellin-responsive element
BraA08g013560.3C	TGACG-motif	TGACG	1534	5	+	Hordeum vulgare	cis-acting regulatory element involved in the MeJA-responsiveness
BraA08g013560.3C	TCT-motif	TCTTAC	297	6	+	Arabidopsis thaliana	part of a light responsive element
BraA08g024790.3C	Box 4	ATTAAT	422	6	+	Petroselinum crispum	part of a conserved DNA module involved in light responsiveness
BraA08g024790.3C	LTR	CCGAAA	1027	6	-	Hordeum vulgare	cis-acting element involved in low-temperature responsiveness
BraA08g024790.3C	CGTCA-motif	CGTCA	189	5	-	Hordeum vulgare	cis-acting regulatory element involved in the MeJA-responsiveness
BraA08g024790.3C	GT1-motif	GGTTAA	298	6	+	Arabidopsis thaliana	light responsive element
BraA08g024790.3C	GT1-motif	GGTTAA	945	6	-	Arabidopsis thaliana	light responsive element
BraA08g024790.3C	GT1-motif	GGTTAA	955	6	-	Arabidopsis thaliana	light responsive element
BraA08g024790.3C	circadian	CAAAGATATC	1477	9	-	Lycopersicon esculentum	cis-acting regulatory element involved in circadian control
BraA08g024790.3C	GA-motif	ATAGATAA	627	8	+	Arabidopsis thaliana	part of a light responsive element
BraA08g024790.3C	I-box	TGATAATGT	1286	9	-	Solanum tuberosum	part of a light responsive element
BraA08g024790.3C	I-box	cCATATCCAAT	1421	10	+	Flaveria trinervia	part of a light responsive element
BraA08g024790.3C	I-box	cCATATCCAAT	1711	10	+	Flaveria trinervia	part of a light responsive element
BraA08g024790.3C	TCT-motif	TCTTAC	50	6	-	Arabidopsis thaliana	part of a light responsive element
BraA08g024790.3C	TCT-motif	TCTTAC	1948	6	-	Arabidopsis thaliana	part of a light responsive element
BraA08g024790.3C	G-box	CACGAC	404	6	-	Zea mays	cis-acting regulatory element involved in light responsiveness
BraA08g024790.3C	chs-CMA2a	TCACTTGA	471	8	-	Petroselinum crispum	part of a light responsive element
BraA08g024790.3C	TGA-element	AACGAC	256	6	-	Brassica oleracea	auxin-responsive element
BraA08g024790.3C	TGACG-motif	TGACG	189	5	+	Hordeum vulgare	cis-acting regulatory element involved in the MeJA-responsiveness
BraA08g024790.3C	ATCT-motif	AATCTAATCC	1831	9	-	Pisum sativum	part of a conserved DNA module involved in light responsiveness
BraA08g024790.3C	TC-rich repeats	ATTCTCTAAC	1640	9	-	Nicotiana tabacum	cis-acting element involved in defense and stress responsiveness
BraA09g005110.3C	TATC-box	TATCCCA	788	7	-	Oryza sativa	cis-acting element involved in gibberellin-responsiveness
BraA09g005110.3C	TATC-box	TATCCCA	902	7	+	Oryza sativa	cis-acting element involved in gibberellin-responsiveness
BraA09g005110.3C	CGTCA-motif	CGTCA	1878	5	-	Hordeum vulgare	cis-acting regulatory element involved in the MeJA-responsiveness
BraA09g005110.3C	GARE-motif	TCTGTTG	209	7	-	Brassica oleracea	gibberellin-responsive element
BraA09g005110.3C	GARE-motif	TCTGTTG	493	7	+	Brassica oleracea	gibberellin-responsive element
BraA09g005110.3C	ABRE	ACGTG	356	5	+	Arabidopsis thaliana	cis-acting element involved in the abscisic acid responsiveness
BraA09g005110.3C	GT1-motif	GGTTAA	380	6	-	Arabidopsis thaliana	light responsive element
BraA09g005110.3C	GT1-motif	GGTTAA	394	6	-	Arabidopsis thaliana	light responsive element
BraA09g005110.3C	GT1-motif	GGTTAA	542	6	+	Arabidopsis thaliana	light responsive element
BraA09g005110.3C	GATA-motif	GATAGGA	1554	7	+	Arabidopsis thaliana	part of a light responsive element
BraA09g005110.3C	TCCC-motif	TCTCCCT	986	7	+	Spinacia oleracea	part of a light responsive element
BraA09g005110.3C	TGACG-motif	TGACG	1878	5	+	Hordeum vulgare	cis-acting regulatory element involved in the MeJA-responsiveness
BraA09g005110.3C	P-box	CCTTTTG	700	7	+	Oryza sativa	gibberellin-responsive element
BraA09g005110.3C	G-box	CACGTC	355	6	-	Zea mays	cis-acting regulatory element involved in light responsiveness
BraA09g005110.3C	chs-CMA2a	TCACTTGA	890	8	-	Petroselinum crispum	part of a light responsive element
BraA09g005870.3C	ACE	CTAACGTATT	482	9	-	Petroselinum crispum	cis-acting element involved in light responsiveness
BraA09g005870.3C	LTR	CCGAAA	106	6	-	Hordeum vulgare	cis-acting element involved in low-temperature responsiveness
BraA09g005870.3C	LTR	CCGAAA	789	6	+	Hordeum vulgare	cis-acting element involved in low-temperature responsiveness
BraA09g005870.3C	G-Box	CACGTT	1133	6	-	Pisum sativum	cis-acting regulatory element involved in light responsiveness
BraA09g005870.3C	G-Box	CACGTT	1710	6	+	Pisum sativum	cis-acting regulatory element involved in light responsiveness
BraA09g005870.3C	CGTCA-motif	CGTCA	1487	5	+	Hordeum vulgare	cis-acting regulatory element involved in the MeJA-responsiveness
BraA09g005870.3C	ABRE	ACGTG	1134	5	+	Arabidopsis thaliana	cis-acting element involved in the abscisic acid responsiveness
BraA09g005870.3C	ABRE	ACGTG	1710	5	-	Arabidopsis thaliana	cis-acting element involved in the abscisic acid responsiveness
BraA09g005870.3C	G-box	TAAACGTG	1131	8	+	Brassica oleracea	cis-acting regulatory element involved in light responsiveness
BraA09g005870.3C	TGACG-motif	TGACG	1487	5	-	Hordeum vulgare	cis-acting regulatory element involved in the MeJA-responsiveness
BraA09g005870.3C	MBS	CAACTG	1531	6	+	Arabidopsis thaliana	MYB binding site involved in drought-inducibility
BraA09g005870.3C	TC-rich repeats	ATTCTCTAAC	487	9	-	Nicotiana tabacum	cis-acting element involved in defense and stress responsiveness
BraA09g037340.3C	TCCC-motif	TCTCCCT	1969	7	+	Spinacia oleracea	part of a light responsive element
BraA09g037340.3C	GATA-motif	AAGGATAAGG	1225	9	+	Solanum tuberosum	part of a light responsive element
BraA09g037340.3C	ACE	GCGACGTACC	1979	9	-	Petroselinum crispum	cis-acting element involved in light responsiveness
BraA09g037340.3C	circadian	CAAAGATATC	1053	9	+	Lycopersicon esculentum	cis-acting regulatory element involved in circadian control
BraA09g037340.3C	GT1-motif	GGTTAA	610	6	-	Arabidopsis thaliana	light responsive element
BraA09g037340.3C	ABRE	ACGTG	1776	5	-	Arabidopsis thaliana	cis-acting element involved in the abscisic acid responsiveness
BraA09g037340.3C	CGTCA-motif	CGTCA	201	5	+	Hordeum vulgare	cis-acting regulatory element involved in the MeJA-responsiveness
BraA09g037340.3C	CGTCA-motif	CGTCA	390	5	+	Hordeum vulgare	cis-acting regulatory element involved in the MeJA-responsiveness
BraA09g037340.3C	CGTCA-motif	CGTCA	1854	5	-	Hordeum vulgare	cis-acting regulatory element involved in the MeJA-responsiveness
BraA09g037340.3C	CGTCA-motif	CGTCA	1857	5	+	Hordeum vulgare	cis-acting regulatory element involved in the MeJA-responsiveness
BraA09g037340.3C	TCT-motif	TCTTAC	40	6	-	Arabidopsis thaliana	part of a light responsive element
BraA09g037340.3C	TCT-motif	TCTTAC	1714	6	-	Arabidopsis thaliana	part of a light responsive element
BraA09g037340.3C	G-box	CACGTC	1776	6	+	Zea mays	cis-acting regulatory element involved in light responsiveness
BraA09g037340.3C	G-box	CACGAC	1984	6	-	Zea mays	cis-acting regulatory element involved in light responsiveness
BraA09g037340.3C	MBS	CAACTG	347	6	-	Arabidopsis thaliana	MYB binding site involved in drought-inducibility
BraA09g037340.3C	MBS	CAACTG	1243	6	-	Arabidopsis thaliana	MYB binding site involved in drought-inducibility
BraA09g037340.3C	AE-box	AGAAACAA	411	8	+	Arabidopsis thaliana	part of a module for light response
BraA09g037340.3C	AE-box	AGAAACAA	471	8	+	Arabidopsis thaliana	part of a module for light response
BraA09g037340.3C	AE-box	AGAAACTT	1343	8	+	Arabidopsis thaliana	part of a module for light response
BraA09g037340.3C	AE-box	AGAAACAA	1763	8	-	Arabidopsis thaliana	part of a module for light response
BraA09g037340.3C	TGACG-motif	TGACG	201	5	-	Hordeum vulgare	cis-acting regulatory element involved in the MeJA-responsiveness
BraA09g037340.3C	TGACG-motif	TGACG	390	5	-	Hordeum vulgare	cis-acting regulatory element involved in the MeJA-responsiveness
BraA09g037340.3C	TGACG-motif	TGACG	1854	5	+	Hordeum vulgare	cis-acting regulatory element involved in the MeJA-responsiveness
BraA09g037340.3C	TGACG-motif	TGACG	1857	5	-	Hordeum vulgare	cis-acting regulatory element involved in the MeJA-responsiveness
BraA09g037340.3C	P-box	CCTTTTG	679	7	-	Oryza sativa	gibberellin-responsive element
BraA09g050340.3C	TGA-element	AACGAC	1298	6	-	Brassica oleracea	auxin-responsive element
BraA09g050340.3C	chs-CMA2a	TCACTTGA	1905	8	+	Petroselinum crispum	part of a light responsive element
BraA09g050340.3C	G-box	TACGTG	603	6	+	Arabidopsis thaliana	cis-acting regulatory element involved in light responsiveness
BraA09g050340.3C	G-box	CACGTG	854	6	+	Arabidopsis thaliana	cis-acting regulatory element involved in light responsiveness
BraA09g050340.3C	G-box	CACGTC	860	6	+	Zea mays	cis-acting regulatory element involved in light responsiveness
BraA09g050340.3C	TCT-motif	TCTTAC	1945	6	+	Arabidopsis thaliana	part of a light responsive element
BraA09g050340.3C	I-box	cGATAAGGCG	865	9	-	Zea mays	part of a light responsive element
BraA09g050340.3C	AE-box	AGAAACAA	20	8	-	Arabidopsis thaliana	part of a module for light response
BraA09g050340.3C	MBS	CAACTG	906	6	-	Arabidopsis thaliana	MYB binding site involved in drought-inducibility
BraA09g050340.3C	ATCT-motif	AATCTAATCC	462	9	+	Pisum sativum	part of a conserved DNA module involved in light responsiveness
BraA09g050340.3C	TGACG-motif	TGACG	64	5	+	Hordeum vulgare	cis-acting regulatory element involved in the MeJA-responsiveness
BraA09g050340.3C	P-box	CCTTTTG	1174	7	-	Oryza sativa	gibberellin-responsive element
BraA09g050340.3C	TCCC-motif	TCTCCCT	1178	7	-	Spinacia oleracea	part of a light responsive element
BraA09g050340.3C	G-Box	CACGTG	854	6	+	Pisum sativum	cis-acting regulatory element involved in light responsiveness
BraA09g050340.3C	G-Box	CACGTT	1666	6	-	Pisum sativum	cis-acting regulatory element involved in light responsiveness
BraA09g050340.3C	GT1-motif	GGTTAA	542	6	+	Arabidopsis thaliana	light responsive element
BraA09g050340.3C	ABRE	ACGTG	604	5	+	Arabidopsis thaliana	cis-acting element involved in the abscisic acid responsiveness
BraA09g050340.3C	ABRE	CACGTG	854	6	+	Arabidopsis thaliana	cis-acting element involved in the abscisic acid responsiveness
BraA09g050340.3C	ABRE	ACGTG	855	5	+	Arabidopsis thaliana	cis-acting element involved in the abscisic acid responsiveness
BraA09g050340.3C	ABRE	ACGTG	860	5	-	Arabidopsis thaliana	cis-acting element involved in the abscisic acid responsiveness
BraA09g050340.3C	ABRE	ACGTG	1667	5	+	Arabidopsis thaliana	cis-acting element involved in the abscisic acid responsiveness
BraA09g050340.3C	CGTCA-motif	CGTCA	64	5	-	Hordeum vulgare	cis-acting regulatory element involved in the MeJA-responsiveness
BraA09g052400.3C	MBS	CAACTG	1368	6	+	Arabidopsis thaliana	MYB binding site involved in drought-inducibility
BraA09g052400.3C	TGACG-motif	TGACG	15	5	+	Hordeum vulgare	cis-acting regulatory element involved in the MeJA-responsiveness
BraA09g052400.3C	TGACG-motif	TGACG	47	5	-	Hordeum vulgare	cis-acting regulatory element involved in the MeJA-responsiveness
BraA09g052400.3C	TGACG-motif	TGACG	449	5	+	Hordeum vulgare	cis-acting regulatory element involved in the MeJA-responsiveness
BraA09g052400.3C	TGACG-motif	TGACG	740	5	-	Hordeum vulgare	cis-acting regulatory element involved in the MeJA-responsiveness
BraA09g052400.3C	ATCT-motif	AATCTAATCC	1142	9	+	Pisum sativum	part of a conserved DNA module involved in light responsiveness
BraA09g052400.3C	TGA-element	AACGAC	231	6	-	Brassica oleracea	auxin-responsive element
BraA09g052400.3C	TCT-motif	TCTTAC	992	6	-	Arabidopsis thaliana	part of a light responsive element
BraA09g052400.3C	G-box	CACGTC	714	6	-	Zea mays	cis-acting regulatory element involved in light responsiveness
BraA09g052400.3C	G-box	GCCACGTGGA	1546	9	+	Arabidopsis thaliana	cis-acting regulatory element involved in light responsiveness
BraA09g052400.3C	TCA-element	CCATCTTTTT	1198	9	-	Nicotiana tabacum	cis-acting element involved in salicylic acid responsiveness
BraA09g052400.3C	TCA-element	CCATCTTTTT	1630	9	-	Nicotiana tabacum	cis-acting element involved in salicylic acid responsiveness
BraA09g052400.3C	ABRE	ACGTG	668	5	-	Arabidopsis thaliana	cis-acting element involved in the abscisic acid responsiveness
BraA09g052400.3C	ABRE	ACGTG	715	5	+	Arabidopsis thaliana	cis-acting element involved in the abscisic acid responsiveness
BraA09g052400.3C	ABRE	TACGGTC	833	7	-	Arabidopsis thaliana	cis-acting element involved in the abscisic acid responsiveness
BraA09g052400.3C	CGTCA-motif	CGTCA	15	5	-	Hordeum vulgare	cis-acting regulatory element involved in the MeJA-responsiveness
BraA09g052400.3C	CGTCA-motif	CGTCA	47	5	+	Hordeum vulgare	cis-acting regulatory element involved in the MeJA-responsiveness
BraA09g052400.3C	CGTCA-motif	CGTCA	449	5	-	Hordeum vulgare	cis-acting regulatory element involved in the MeJA-responsiveness
BraA09g052400.3C	CGTCA-motif	CGTCA	740	5	+	Hordeum vulgare	cis-acting regulatory element involved in the MeJA-responsiveness
BraA09g052400.3C	Box 4	ATTAAT	1406	6	-	Petroselinum crispum	part of a conserved DNA module involved in light responsiveness
BraA09g052400.3C	G-Box	CACGTT	668	6	+	Pisum sativum	cis-acting regulatory element involved in light responsiveness
BraA09g052400.3C	G-Box	TCCACATGGCA	1861	10	-	Triticum aestivum	cis-acting regulatory element involved in light responsiveness
BraA09g052400.3C	LTR	CCGAAA	221	6	+	Hordeum vulgare	cis-acting element involved in low-temperature responsiveness
BraA09g052400.3C	LTR	CCGAAA	841	6	-	Hordeum vulgare	cis-acting element involved in low-temperature responsiveness
BraA10g029800.3C	TGACG-motif	TGACG	3	5	-	Hordeum vulgare	cis-acting regulatory element involved in the MeJA-responsiveness
BraA10g029800.3C	TC-rich repeats	GTTTTCTTAC	311	9	+	Nicotiana tabacum	cis-acting element involved in defense and stress responsiveness
BraA10g029800.3C	MRE	AACCTAA	1324	7	+	Petroselinum crispum	MYB binding site involved in light responsiveness
BraA10g029800.3C	MBS	CAACTG	417	6	+	Arabidopsis thaliana	MYB binding site involved in drought-inducibility
BraA10g029800.3C	TCT-motif	TCTTAC	315	6	+	Arabidopsis thaliana	part of a light responsive element
BraA10g029800.3C	TCA-element	CCATCTTTTT	47	9	+	Nicotiana tabacum	cis-acting element involved in salicylic acid responsiveness
BraA10g029800.3C	TCA-element	CCATCTTTTT	1453	9	-	Nicotiana tabacum	cis-acting element involved in salicylic acid responsiveness
BraA10g029800.3C	G-box	TACGTG	335	6	-	Arabidopsis thaliana	cis-acting regulatory element involved in light responsiveness
BraA10g029800.3C	G-box	CACGTC	471	6	-	Zea mays	cis-acting regulatory element involved in light responsiveness
BraA10g029800.3C	Box II	ACACGTTGT	623	9	-	Sinapis alba	part of a light responsive element
BraA10g029800.3C	CGTCA-motif	CGTCA	3	5	+	Hordeum vulgare	cis-acting regulatory element involved in the MeJA-responsiveness
BraA10g029800.3C	ABRE	ACGTG	335	5	-	Arabidopsis thaliana	cis-acting element involved in the abscisic acid responsiveness
BraA10g029800.3C	ABRE	ACGTG	472	5	+	Arabidopsis thaliana	cis-acting element involved in the abscisic acid responsiveness
BraA10g029800.3C	ABRE	ACGTG	626	5	+	Arabidopsis thaliana	cis-acting element involved in the abscisic acid responsiveness
BraA10g029800.3C	ABRE	ACGTG	649	5	+	Arabidopsis thaliana	cis-acting element involved in the abscisic acid responsiveness
BraA10g029800.3C	GT1-motif	GGTTAA	864	6	+	Arabidopsis thaliana	light responsive element
BraA10g029800.3C	GT1-motif	GGTTAA	1052	6	+	Arabidopsis thaliana	light responsive element
BraA10g029800.3C	GT1-motif	GGTTAA	1054	6	-	Arabidopsis thaliana	light responsive element
BraA10g029800.3C	Box 4	ATTAAT	461	6	+	Petroselinum crispum	part of a conserved DNA module involved in light responsiveness
BraA10g029800.3C	Box 4	ATTAAT	500	6	+	Petroselinum crispum	part of a conserved DNA module involved in light responsiveness
BraA10g029800.3C	Box 4	ATTAAT	555	6	+	Petroselinum crispum	part of a conserved DNA module involved in light responsiveness
BraA10g029800.3C	Box 4	ATTAAT	1499	6	-	Petroselinum crispum	part of a conserved DNA module involved in light responsiveness
BraA10g029800.3C	Box 4	ATTAAT	1693	6	-	Petroselinum crispum	part of a conserved DNA module involved in light responsiveness
BraA10g029800.3C	G-Box	CACGTT	625	6	-	Pisum sativum	cis-acting regulatory element involved in light responsiveness
BraA10g029800.3C	G-Box	CACGTT	648	6	-	Pisum sativum	cis-acting regulatory element involved in light responsiveness
BraA10g029800.3C	LTR	CCGAAA	320	6	+	Hordeum vulgare	cis-acting element involved in low-temperature responsiveness
BraA10g029800.3C	LTR	CCGAAA	1811	6	-	Hordeum vulgare	cis-acting element involved in low-temperature responsiveness
BraA02g039780.3C	Box 4	ATTAAT	715	6	+	Petroselinum crispum	part of a conserved DNA module involved in light responsiveness
BraA02g039780.3C	GATA-motif	GATAGGG	1660	7	+	Pisum sativum	part of a light responsive element
BraA02g039780.3C	GATA-motif	AAGGATAAGG	1695	9	-	Solanum tuberosum	part of a light responsive element
BraA02g039780.3C	TGA-element	AACGAC	1675	6	+	Brassica oleracea	auxin-responsive element
BraA02g039780.3C	3-AF1 binding site	TAAGAGAGGAA	741	10	+	Solanum tuberosum	light responsive element
BraA02g039780.3C	TCCC-motif	TCTCCCT	1450	7	+	Spinacia oleracea	part of a light responsive element
BraA02g039780.3C	I-box	atGATAAGGTC	1841	10	+	Helianthus annuus	part of a light responsive element
BraA02g039780.3C	AuxRR-core	GGTCCAT	1220	7	+	Nicotiana tabacum	cis-acting regulatory element involved in auxin responsiveness
BraA02g039780.3C	AuxRR-core	GGTCCAT	1690	7	-	Nicotiana tabacum	cis-acting regulatory element involved in auxin responsiveness
BraA02g039780.3C	TC-rich repeats	GTTTTCTTAC	641	9	+	Nicotiana tabacum	cis-acting element involved in defense and stress responsiveness
BraA02g039780.3C	AE-box	AGAAACTT	69	8	-	Arabidopsis thaliana	part of a module for light response
BraA02g039780.3C	TCT-motif	TCTTAC	315	6	+	Arabidopsis thaliana	part of a light responsive element
BraA02g039780.3C	TCT-motif	TCTTAC	1331	6	+	Arabidopsis thaliana	part of a light responsive element
BraA02g039780.3C	MBS	CAACTG	1019	6	+	Arabidopsis thaliana	MYB binding site involved in drought-inducibility
BraA02g039780.3C	MBS	CAACTG	1825	6	+	Arabidopsis thaliana	MYB binding site involved in drought-inducibility
BraA02g039780.3C	TCA-element	CCATCTTTTT	649	9	+	Nicotiana tabacum	cis-acting element involved in salicylic acid responsiveness
BraA02g039780.3C	GT1-motif	GGTTAA	1482	6	+	Arabidopsis thaliana	light responsive element
BraA03g044700.3C	TGACG-motif	TGACG	695	5	-	Hordeum vulgare	cis-acting regulatory element involved in the MeJA-responsiveness
BraA03g044700.3C	TGACG-motif	TGACG	1852	5	-	Hordeum vulgare	cis-acting regulatory element involved in the MeJA-responsiveness
BraA03g044700.3C	TCT-motif	TCTTAC	390	6	-	Arabidopsis thaliana	part of a light responsive element
BraA03g044700.3C	TCT-motif	TCTTAC	828	6	-	Arabidopsis thaliana	part of a light responsive element
BraA03g044700.3C	TCT-motif	TCTTAC	1613	6	-	Arabidopsis thaliana	part of a light responsive element
BraA03g044700.3C	AE-box	AGAAACAA	130	8	+	Arabidopsis thaliana	part of a module for light response
BraA03g044700.3C	AE-box	AGAAACTT	331	8	+	Arabidopsis thaliana	part of a module for light response
BraA03g044700.3C	G-Box	CACGTG	1845	6	-	Pisum sativum	cis-acting regulatory element involved in light responsiveness
BraA03g044700.3C	G-Box	CACGTT	1972	6	+	Pisum sativum	cis-acting regulatory element involved in light responsiveness
BraA03g044700.3C	I-box	gGATAAGGTG	20	9	-	Zea mays	part of a light responsive element
BraA03g044700.3C	I-box	gGATAAGGTG	199	10	-	Zea mays	part of a light responsive element
BraA03g044700.3C	I-box	ccttatcct	1453	9	-	Arabidopsis thaliana	part of a light responsive element
BraA03g044700.3C	I-box	gGATAAGGTG	1454	9	+	Zea mays	part of a light responsive element
BraA03g044700.3C	CGTCA-motif	CGTCA	695	5	+	Hordeum vulgare	cis-acting regulatory element involved in the MeJA-responsiveness
BraA03g044700.3C	CGTCA-motif	CGTCA	1852	5	+	Hordeum vulgare	cis-acting regulatory element involved in the MeJA-responsiveness
BraA03g044700.3C	ABRE	ACGTG	1097	5	+	Arabidopsis thaliana	cis-acting element involved in the abscisic acid responsiveness
BraA03g044700.3C	ABRE	GCAACGTGTC	1843	9	-	Hordeum vulgare	cis-acting element involved in the abscisic acid responsiveness
BraA03g044700.3C	ABRE	CACGTG	1845	6	-	Arabidopsis thaliana	cis-acting element involved in the abscisic acid responsiveness
BraA03g044700.3C	ABRE	ACGTG	1846	5	+	Arabidopsis thaliana	cis-acting element involved in the abscisic acid responsiveness
BraA03g044700.3C	ABRE	ACGTG	1972	5	-	Arabidopsis thaliana	cis-acting element involved in the abscisic acid responsiveness
BraA03g044700.3C	GATA-motif	GATAGGA	761	7	+	Arabidopsis thaliana	part of a light responsive element
BraA03g044700.3C	GATA-motif	AAGGATAAGG	1452	9	+	Solanum tuberosum	part of a light responsive element
BraA03g044700.3C	GATA-motif	GATAGGG	1862	7	-	Pisum sativum	part of a light responsive element
BraA03g044700.3C	G-box	CACGAC	859	6	+	Zea mays	cis-acting regulatory element involved in light responsiveness
BraA03g044700.3C	G-box	CACGAC	1077	6	+	Zea mays	cis-acting regulatory element involved in light responsiveness
BraA03g044700.3C	G-box	CACGTC	1096	6	-	Zea mays	cis-acting regulatory element involved in light responsiveness
BraA03g044700.3C	G-box	tgACACGTGGCA	1842	11	+	Lycopersicon esculentum	cis-acting regulatory element involved in light responsiveness
BraA03g044700.3C	G-box	ACACGTGGC	1844	9	+	Brassica napus	cis-acting regulatory element involved in light responsiveness
BraA03g044700.3C	G-box	CACGTG	1845	6	-	Arabidopsis thaliana	cis-acting regulatory element involved in light responsiveness
BraA06g035450.3C	CGTCA-motif	CGTCA	858	5	-	Hordeum vulgare	cis-acting regulatory element involved in the MeJA-responsiveness
BraA06g035450.3C	TCCC-motif	TCTCCCT	472	7	+	Spinacia oleracea	part of a light responsive element
BraA06g035450.3C	LTR	CCGAAA	426	6	+	Hordeum vulgare	cis-acting element involved in low-temperature responsiveness
BraA06g035450.3C	LTR	CCGAAA	1010	6	-	Hordeum vulgare	cis-acting element involved in low-temperature responsiveness
BraA06g035450.3C	GATA-motif	GATAGGA	738	7	-	Arabidopsis thaliana	part of a light responsive element
BraA06g035450.3C	GATA-motif	AAGGATAAGG	1974	9	-	Solanum tuberosum	part of a light responsive element
BraA06g035450.3C	G-box	CACGTG	892	6	+	Arabidopsis thaliana	cis-acting regulatory element involved in light responsiveness
BraA06g035450.3C	Box 4	ATTAAT	927	6	+	Petroselinum crispum	part of a conserved DNA module involved in light responsiveness
BraA06g035450.3C	Box 4	ATTAAT	1221	6	-	Petroselinum crispum	part of a conserved DNA module involved in light responsiveness
BraA06g035450.3C	Box 4	ATTAAT	1895	6	-	Petroselinum crispum	part of a conserved DNA module involved in light responsiveness
BraA06g035450.3C	Box 4	ATTAAT	1954	6	-	Petroselinum crispum	part of a conserved DNA module involved in light responsiveness
BraA06g035450.3C	ABRE	CACGTG	892	6	+	Arabidopsis thaliana	cis-acting element involved in the abscisic acid responsiveness
BraA06g035450.3C	ABRE	ACGTG	893	5	+	Arabidopsis thaliana	cis-acting element involved in the abscisic acid responsiveness
BraA06g035450.3C	G-Box	CACGTG	892	6	+	Pisum sativum	cis-acting regulatory element involved in light responsiveness
BraA06g035450.3C	circadian	CAAAGATATC	1281	9	-	Lycopersicon esculentum	cis-acting regulatory element involved in circadian control
BraA06g035450.3C	TGACG-motif	TGACG	858	5	+	Hordeum vulgare	cis-acting regulatory element involved in the MeJA-responsiveness
BraA06g035450.3C	MBS	CAACTG	1608	6	-	Arabidopsis thaliana	MYB binding site involved in drought-inducibility

## Sheet: Table S3
Genome-wide Analysis of miRNA Targeting Cyclin Genes in Brassica rapa
miRNA_Acc.	Target_Acc.	Expectation	UPE$	miRNA_start	miRNA_end	Target_start	Target_end	miRNA_aligned_fragment	alignment	Target_aligned_fragment	Inhibition	Target_Desc.	Multiplicity
bra-miR9565-5p	B.rapaCYC-22	2	-1	1	21	520	540	UCUCGUUCUCUCGUUUCAGCU	:: :::::::::.:.::::	GACUUAAACGAGAGGAUGAGA	Cleavage		1
bra-miR9564-5p	B.rapaCYC-11	3.5	-1	1	24	258	281	ACAAAACGAUUACACAGCUCGGUC	:. :: :::::..:: ::::::	UCCUCAGAUGUGUGGUCCUUUUGU	Cleavage		1
bra-miR9565-5p	B.rapaCYC-23	3.5	-1	1	21	544	564	UCUCGUUCUCUCGUUUCAGCU	:: :::::::: .:.::::	GACUUAAACGAGAAGAUGAGA	Cleavage		1
bra-miR403-3p	B.rapaCYC-34	4	-1	1	21	474	494	UUAGAUUCACGCACAAACUCG	::::::::. :::. ::::	UCAGUUUGUGUUUGAGGCUAA	Translation		1
bra-miR6032-3p	B.rapaCYC-23	4	-1	1	22	57	78	UCUGCUGGUCGUUCCAUGUUAA	: :: ::: :::::: ::.:::	UCAAGAUGAAACGACAAGUAGA	Cleavage		1
bra-miR9554-3p	B.rapaCYC-38	4	-1	1	21	642	662	UCAUAUCCAAGUAUCAUUCCU	.: :::.::::::::::	UUUGAAGAUGCUUGGAUAUGC	Cleavage		1
bra-miR9563b-3p	B.rapaCYC-1	4	-1	1	22	122	143	AAAUUAAGAGAUGAAUUCUUAC	::::::::: ::.::::	UCCCAAAUUCAUCUGUUGAUUU	Cleavage		1
bra-miR156e-3p	B.rapaCYC-10	4.5	-1	1	23	651	673	UGCUCACCUCUCUUUCUGUCAGU	::: ::::::: :::: .:	GAGAACACAAAGAGAUGUGACUA	Cleavage		1
bra-miR168a-3p	B.rapaCYC-16	4.5	-1	1	21	873	893	CCCGCCUUGUAUCAAGUGAAU	.: ::: ::::::: :::::	GUACACGAGAUACAAAGCGGG	Cleavage		1
bra-miR172c-5p	B.rapaCYC-35	4.5	-1	1	21	42	62	GCAUCAUCAUCAAGAUUCAGA	: :: :::.::::::::	CAUCAACGUUGGUGAUGAUGA	Cleavage		1
bra-miR2111b-3p	B.rapaCYC-2	4.5	-1	1	21	790	810	AUCCUCGGGAUACGGAUUACC	: :::: : ::::.: :::::	GAUAAUACAUAUCUCAAGGAU	Cleavage		1
bra-miR2111b-3p	B.rapaCYC-1	4.5	-1	1	21	826	846	AUCCUCGGGAUACGGAUUACC	: :::: : ::::.: :::::	GAUAAUACAUAUCUCAAGGAU	Cleavage		1
bra-miR396-3p	B.rapaCYC-7	4.5	-1	1	21	829	849	GCUCAAGAAAGCUGUGGGAAA	::: : : ::::::::::	ACUCCGAAAACUUUCUUGAGG	Cleavage		1
bra-miR396-5p	B.rapaCYC-21	4.5	-1	1	21	493	513	UUCCACAGCUUUCUUGAACUU	::::::::: ::: :::.	UUUUUCAAGAAAUCUGAGGAG	Cleavage		1
bra-miR403-3p	B.rapaCYC-30	4.5	-1	1	21	429	449	UUAGAUUCACGCACAAACUCG	.:::::::. :::. ::::	UUGGUUUGUGUUUGAGGCUAA	Translation		1
bra-miR403-5p	B.rapaCYC-26	4.5	-1	1	22	1511	1532	UGUUUUGUGCGUGAAUCUAAUU	::: :::. :::::.:::	CCGCAGAAUCAUACACAAGACA	Translation		1
bra-miR5715	B.rapaCYC-37	4.5	-1	1	21	346	367	ACGUGAUAAGCCUCU-GAAGAA	: :::: : :::.::::::::	UACUUCGAUAGGUUUAUCACGA	Cleavage		1
bra-miR5716	B.rapaCYC-27	4.5	-1	1	21	743	763	UUGGAUAAUUGAAGAUAUAAA	: :: :::..::: :::::	AAUCUAGCUUUGAUUCUCCAA	Cleavage		1
bra-miR5720	B.rapaCYC-13	4.5	-1	1	21	140	160	UUGUGAUUUGGUUGGAAUAUC	:::.:::.::.::: :.:	CCAAUUUCAAUCAGAUCCCGA	Cleavage		1
bra-miR5726	B.rapaCYC-25	4.5	-1	1	21	288	308	CAAAGGUUGCUUGAAUAAGGU	:: :::..::.::.::: :	GGCUGAUUUGAGUAAUCUUGG	Cleavage		1
bra-miR9553-3p	B.rapaCYC-24	4.5	-1	1	22	853	874	UAAUCAGCUCCAGCUAUGUACA	: : : ::::: :::::.::.	AGAAAAGAGCUGCAGCUGGUUG	Translation		1
bra-miR9558-3p	B.rapaCYC-20	4.5	-1	1	22	1050	1071	UUGCAAGCCAGACAUUUCCUUU	.:.: :.::: .:::::::::	GAGGAAGAUGGUUGGCUUGCAU	Cleavage		1
bra-miR9559-5p	B.rapaCYC-25	4.5	-1	1	21	857	876	UUUGGAUUUUGGUCAUUGUUG	::.:.: :::::::::: :::	CAGCGA-GACCAAAAUCAAAA			1
bra-miR9563b-5p	B.rapaCYC-23	4.5	-1	1	24	97	120	AAGAACUCGUCUCUUAACUUUUAA	.:.:: :::::: :::::::	AAGAGAGAGAAGAGAAGAGUUCUA	Cleavage		1
bra-miR9565-5p	B.rapaCYC-20	4.5	-1	1	21	486	510	UCUCGUUCUCUCGUU----UCAGCU	: :::: ::::::::.:.::::	ACCUGACAUUAACGAGAGGAUGAGA	Cleavage		1
bra-miR9569-5p	B.rapaCYC-26	4.5	-1	1	21	400	420	UGAGUUAUCAUUGGUCUUGUG	::. : :::::::: .:::	ACCAGAAGCAAUGAUACUUCA	Cleavage		1
bra-miR156a-3p	B.rapaCYC-43	5	-1	1	21	1755	1775	GCUUACUCUCUCUCUGUCACC	::: ::::: ::.::: :.	AAUGAAAGAGAUAGGGUAUGU	Translation		1
bra-miR156f-3p	B.rapaCYC-20	5	-1	1	23	60	82	UGCUCACUGCUCUUUCUGUCAGA	: :::: .::::::: : ::.:		Cleavage		1
bra-miR159a	B.rapaCYC-22	5	-1	1	21	802	822	UUUGGAUUGAAGGGAGCUCUA	: :::: :..: ::::.:::	UUGAGCACUUUGCAAUUCAAU	Translation		1
bra-miR162-5p	B.rapaCYC-29	5	-1	1	21	106	126	GGAGGCAGCGGUUCAUCGAUC	:: : : :::::::.:::	UCUCCACUAUCCGCUGCUUCC	Cleavage		1
bra-miR167a	B.rapaCYC-11	5	-1	1	21	817	837	UGAAGCUGCCAGCAUGAUCUA	.:::.::::::::::	CCAUCUAUGUUGGCAGCUUCU	Cleavage		1
bra-miR167a	B.rapaCYC-18	5	-1	1	21	898	918	UGAAGCUGCCAGCAUGAUCUA	.:::::::: ::::::	CCUUCUAUGCUGGCUGCUUCA	Cleavage		1
bra-miR167b	B.rapaCYC-11	5	-1	1	21	817	837	UGAAGCUGCCAGCAUGAUCUA	.:::.::::::::::	CCAUCUAUGUUGGCAGCUUCU	Cleavage		1
bra-miR167b	B.rapaCYC-18	5	-1	1	21	898	918	UGAAGCUGCCAGCAUGAUCUA	.:::::::: ::::::	CCUUCUAUGCUGGCUGCUUCA	Cleavage		1
bra-miR167c	B.rapaCYC-11	5	-1	1	21	817	837	UGAAGCUGCCAGCAUGAUCUA	.:::.::::::::::	CCAUCUAUGUUGGCAGCUUCU	Cleavage		1
bra-miR167c	B.rapaCYC-18	5	-1	1	21	898	918	UGAAGCUGCCAGCAUGAUCUA	.:::::::: ::::::	CCUUCUAUGCUGGCUGCUUCA	Cleavage		1
bra-miR167d	B.rapaCYC-11	5	-1	1	21	817	837	UGAAGCUGCCAGCAUGAUCUA	.:::.::::::::::	CCAUCUAUGUUGGCAGCUUCU	Cleavage		1
bra-miR167d	B.rapaCYC-18	5	-1	1	21	898	918	UGAAGCUGCCAGCAUGAUCUA	.:::::::: ::::::	CCUUCUAUGCUGGCUGCUUCA	Cleavage		1
bra-miR168b-3p	B.rapaCYC-17	5	-1	1	21	8	27	CCCGCCUUGCAUCAACUGAAU	:::: ::::::: :::::	CAUCAGAUGAUGCA-GGCGGA	Cleavage		1
bra-miR168c-3p	B.rapaCYC-17	5	-1	1	21	8	27	CCCGCCUUGCAUCAACUGAAU	:::: ::::::: :::::	CAUCAGAUGAUGCA-GGCGGA	Cleavage		1
bra-miR1885b	B.rapaCYC-27	5	-1	1	22	597	618	UACAUCUUCUCCGCGGAAGCUC	:: :::. ::: ::::::::	GACGUUCUCCGGCGAAGAUGUU	Translation		1
bra-miR2111a-3p	B.rapaCYC-31	5	-1	1	21	238	258	GUCCUCGGGAUGCGGAUUACC	:. :.::.:.:.:.::::	AAGAGGCUGCGUUCUGGGGAC	Cleavage		1
bra-miR319-5p	B.rapaCYC-1	5	-1	1	21	945	965	AGAGCUUCCUUGAGUCCAUUC	::::. :.:: ::.::::	CCAUGGGGUUAAUGAGGCUCC	Cleavage		1
bra-miR391-5p	B.rapaCYC-14	5	-1	1	21	816	836	UUCGCAGGAGAGAUAGCGCCA	.:::.:::.::.::: :.	UUCUGCUGUCUUUCUUGCUAG	Cleavage		1
bra-miR395a-5p	B.rapaCYC-17	5	-1	1	21	558	578	GUUCCUCUGAGCACUUCAUUG	.:::::. :: : :::::::.	UAAUGAGAUGAUGAGAGGAAU	Translation		1
bra-miR395a-5p	B.rapaCYC-8	5	-1	1	21	705	724	GUUCCUCUGAGCACUUCAUUG	:::.:: ::::::::::.	UGUUGAGGU-CUCAGAGGAAU	Cleavage		1
bra-miR395a-5p	B.rapaCYC-10	5	-1	1	21	705	724	GUUCCUCUGAGCACUUCAUUG	:::.:: ::::::::::.	UGUUGAGGU-CUCAGAGGAAU	Cleavage		1
bra-miR395b-5p	B.rapaCYC-17	5	-1	1	21	558	578	GUUCCUCUGAGCACUUCAUUG	.:::::. :: : :::::::.	UAAUGAGAUGAUGAGAGGAAU	Translation		1
bra-miR395b-5p	B.rapaCYC-8	5	-1	1	21	705	724	GUUCCUCUGAGCACUUCAUUG	:::.:: ::::::::::.	UGUUGAGGU-CUCAGAGGAAU	Cleavage		1
bra-miR395b-5p	B.rapaCYC-10	5	-1	1	21	705	724	GUUCCUCUGAGCACUUCAUUG	:::.:: ::::::::::.	UGUUGAGGU-CUCAGAGGAAU	Cleavage		1
bra-miR395c-5p	B.rapaCYC-17	5	-1	1	21	558	578	GUUCCUCUGAGCACUUCAUUG	.:::::. :: : :::::::.	UAAUGAGAUGAUGAGAGGAAU	Translation		1
bra-miR395c-5p	B.rapaCYC-8	5	-1	1	21	705	724	GUUCCUCUGAGCACUUCAUUG	:::.:: ::::::::::.	UGUUGAGGU-CUCAGAGGAAU	Cleavage		1
bra-miR395c-5p	B.rapaCYC-10	5	-1	1	21	705	724	GUUCCUCUGAGCACUUCAUUG	:::.:: ::::::::::.	UGUUGAGGU-CUCAGAGGAAU	Cleavage		1
bra-miR395d-5p	B.rapaCYC-17	5	-1	1	21	558	578	GUUCCUCUGAGCACUUCAUUG	.:::::. :: : :::::::.	UAAUGAGAUGAUGAGAGGAAU	Translation		1
bra-miR395d-5p	B.rapaCYC-8	5	-1	1	21	705	724	GUUCCUCUGAGCACUUCAUUG	:::.:: ::::::::::.	UGUUGAGGU-CUCAGAGGAAU	Cleavage		1
bra-miR395d-5p	B.rapaCYC-10	5	-1	1	21	705	724	GUUCCUCUGAGCACUUCAUUG	:::.:: ::::::::::.	UGUUGAGGU-CUCAGAGGAAU	Cleavage		1
bra-miR403-3p	B.rapaCYC-32	5	-1	1	21	453	473	UUAGAUUCACGCACAAACUCG	::::: ::. :::. ::::	UCAGUUUAUGUUUGAGCCUAA	Translation		1
bra-miR5712	B.rapaCYC-38	5	-1	1	21	775	795	AAUAUUAAUAUAAUUGGUGAG	:..:::: :.::: :::.::	AUUGCCAAAUGUAUCAAUGUU	Cleavage		1
bra-miR5713	B.rapaCYC-10	5	-1	1	21	71	90	AGGCUUAGAAGAACGUUUGUU	.:.:.: ::::::::: :.:	CGCGAGC-UUCUUCUAAUCUU	Cleavage		1
bra-miR5714	B.rapaCYC-43	5	-1	1	22	867	888	AGACUCUACGACAUCAAGAAAC	:::::: : :::.::::.	GCCUCUUGAAGCCGUGGAGUUG	Translation		1
bra-miR5714	B.rapaCYC-12	5	-1	1	22	207	228	AGACUCUACGACAUCAAGAAAC	:.: : :: :::.::::.:	GGCUUUGGCUGCCGUGGAGUUU	Translation		1
bra-miR5717	B.rapaCYC-43	5	-1	1	21	2614	2634	GUUUGGAUUGUUUGCCUUGGC	.::: :: . :::::::.::	AUCAAAGCUGCCAAUCCAGAC	Translation		1
bra-miR5724	B.rapaCYC-18	5	-1	1	21	799	819	AACCGCCGGUUUGAUAAUAGC	:::::::: : ::::::	AGGUUUAUCAAAGCUGCGGUU	Cleavage		1
bra-miR5726	B.rapaCYC-26	5	-1	1	21	285	305	CAAAGGUUGCUUGAAUAAGGU	:: :::.:::.::.:::	GGCUGAUUUAAGUAAUCUUGC	Cleavage		1
bra-miR9408-3p	B.rapaCYC-22	5	-1	1	22	51	73	UUUCAUCUUAGAGAAU-GUUGUU	:::.:. :::::. :::::::::	AACGAUGAUUCUUCAAGAUGAAA	Translation		1
bra-miR9408-3p	B.rapaCYC-6	5	-1	1	22	60	81	UUUCAUCUUAGAGAAUGUUGUU	.: : ::::::::::: :	UCGUGCUUACUCUAAGAUGAUA	Cleavage		1
bra-miR9553-3p	B.rapaCYC-31	5	-1	1	22	212	233	UAAUCAGCUCCAGCUAUGUACA	:: : :. : :::::::::::	AGUUCUUGCCAGGAGCUGAUUA	Cleavage		1
bra-miR9553-5p	B.rapaCYC-22	5	-1	1	22	655	675	UACAAAGCUGAAGCUAAUUAUG	:: ::::::::::: :::	AGAAAGAAGCUUCAGCUU-GUA	Cleavage		1
bra-miR9555a-5p	B.rapaCYC-35	5	-1	1	21	69	89	UUCUAAGCUUUACGGGAAACC	:: .:::.:::.:: :::	UUUUGGUCGUGAAGUUUCGAA	Cleavage		1
bra-miR9559-5p	B.rapaCYC-26	5	-1	1	21	1052	1071	UUUGGAUUUUGGUCAUUGUUG	::.:.: :.:::::::: :::	CAGCGA-GGCCAAAAUCAAAA	Cleavage		1
bra-miR9559-5p	B.rapaCYC-21	5	-1	1	21	540	560	UUUGGAUUUUGGUCAUUGUUG	.::::: : :::.:::. ::	GGACAAUCAGCAAGAUCUUAA	Cleavage		1
bra-miR9559-5p	B.rapaCYC-17	5	-1	1	21	540	560	UUUGGAUUUUGGUCAUUGUUG	.::::: : :::.:::. ::	GGACAAUCAGCAAGAUCUUAA	Cleavage		1
bra-miR9565-3p	B.rapaCYC-27	5	-1	1	21	772	792	CUGAAGCUAGUGAAAGAGAGA	::: :: :: ::: ::::::	ACUCGCUCUCUCUACCUUCAG	Translation		1
bra-miR9565-3p	B.rapaCYC-14	5	-1	1	21	822	842	CUGAAGCUAGUGAAAGAGAGA	: :::.: :..:::: ::::	UGUCUUUCUUGCUAGAUUCAU	Cleavage		1
bra-miR9565-5p	B.rapaCYC-33	5	-1	1	21	197	217	UCUCGUUCUCUCGUUUCAGCU	:.::.:.::::::. .:::	UGUUGGAGCGAGAGGUUGAGU	Cleavage		1
bra-miR9565-5p	B.rapaCYC-27	5	-1	1	21	542	562	UCUCGUUCUCUCGUUUCAGCU	: :::::.: .:::. .::::	AACUGAAGCCGGAGGCUGAGA	Cleavage		1
bra-miR9568-5p	B.rapaCYC-12	5	-1	1	22	252	273	UGCGGAUAUCUUAGGAUGAGGU	: ::::::::::.: .: :	UGAUGAUCCUAAGAUGUGUGGA	Cleavage		1
bra-miR9569-3p	B.rapaCYC-21	5	-1	1	24	603	626	ACACAGGAACAAUACUAACUCAUU	::::. :.::::::.:::	ACAUAGUUGUUGUUGUUCUUGUUA	Cleavage		1

## Sheet: Table S4
Functional Annotation Analysis of Brcyclin genes
Transcript ID	Accession	Name	Ontology
BraA03g023450.3C	GO:0000079	protein kinase binding	molecular_function
	GO:0019901	regulation of cyclin-dependent protein serine/threonine kinase activity	biological_process
BraA04g030980.3C	GO:0000079	regulation of cyclin-dependent protein serine/threonine kinase activity	biological_process
	GO:0019901	protein kinase binding	molecular_function
BraA05g004620.3C	GO:0019901	protein kinase binding	molecular_function
	GO:0000079	regulation of cyclin-dependent protein serine/threonine kinase activity	biological_process
BraA10g029800.3C	GO:0019901	protein kinase binding	molecular_function
	GO:0000079	regulation of cyclin-dependent protein serine/threonine kinase activity	biological_process
BraA05g004870.3C	GO:0019901	protein kinase binding	molecular_function
	GO:0000079	regulation of cyclin-dependent protein serine/threonine kinase activity	biological_process
BraA09g050340.3C	GO:0019901	protein kinase binding	molecular_function
	GO:0000079	regulation of cyclin-dependent protein serine/threonine kinase activity	biological_process
BraA01g042720.3C	GO:0000079	regulation of cyclin-dependent protein serine/threonine kinase activity	biological_process
	GO:0019901	protein kinase binding	molecular_function
BraA03g023540.3C	GO:0000079	regulation of cyclin-dependent protein serine/threonine kinase activity	biological_process
	GO:0019901	protein kinase binding	molecular_function
BraA05g039890.3C	GO:0019901	protein kinase binding	molecular_function
	GO:0000079	regulation of cyclin-dependent protein serine/threonine kinase activity	biological_process
BraA09g052400.3C	GO:0019901	protein kinase binding	molecular_function
	GO:0000079	regulation of cyclin-dependent protein serine/threonine kinase activity	biological_process
BraA05g025300.3C	GO:0019901	protein kinase binding	molecular_function
	GO:0000079	regulation of cyclin-dependent protein serine/threonine kinase activity	biological_process
BraA03g044680.3C	GO:0019901	protein kinase binding	molecular_function
	GO:0000079	regulation of cyclin-dependent protein serine/threonine kinase activity	biological_process

## Sheet: Table S5
	Chinese Cabbage EMS-induced Mutant Database (CCEMD)
Gene ID	3.0ID	Chromosome	position	Ref. Allele	Alt. Allele	Mutant type	Impacts	Amino acid change	Sample ID
BAA01g01530	BraA01g001380.3C	A01	685747	G	A	synonymous_variant	LOW	c.69G>A|p.Glu23Glu	S15 S156 S2 S3 S4 S6
BAA01g01530	BraA01g001380.3C	A01	686350	G	A	synonymous_variant	LOW	c.672G>A|p.Lys224Lys	S15 S3
BAA01g01530	BraA01g001380.3C	A01	686300	G	A	missense_variant	MODERATE	c.622G>A|p.Glu208Lys	S181
BAA01g01530	BraA01g001380.3C	A01	686003	C	T	missense_variant	MODERATE	c.325C>T|p.Pro109Ser	S231
BAA01g01530	BraA01g001380.3C	A01	686808	G	A	missense_variant	MODERATE	c.1130G>A|p.Arg377Lys	S247
BAA01g04460	BraA01g004130.3C	A01	1991347	C	T	upstream_gene_variant	MODIFIER	c.-1776G>A|	S125
BAA01g04460	BraA01g004130.3C	A01	1992984	C	T	upstream_gene_variant	MODIFIER	c.-3413G>A|	S132 S137 S215
BAA01g04460	BraA01g004130.3C	A01	1993288	G	A	upstream_gene_variant	MODIFIER	c.-3717C>T|	S138
BAA01g04460	BraA01g004130.3C	A01	1991334	G	A	upstream_gene_variant	MODIFIER	c.-1763C>T|	S161
BAA01g04460	BraA01g004130.3C	A01	1993591	G	A	upstream_gene_variant	MODIFIER	c.-4020C>T|	S180
BAA01g04460	BraA01g004130.3C	A01	1989520	G	A	missense_variant	MODERATE	c.52C>T|p.Leu18Phe	S268
BAA01g04460	BraA01g004130.3C	A01	1992601	G	A	upstream_gene_variant	MODIFIER	c.-3030C>T|	S28
BAA01g04460	BraA01g004130.3C	A01	1988282	C	T	synonymous_variant	LOW	c.1044G>A|p.Lys348Lys	S45
BAA01g04460	BraA01g004130.3C	A01	1993740	C	T	upstream_gene_variant	MODIFIER	c.-4169G>A|	S56
BAA01g11890	BraA01g010840.3C	A01	5566290	G	A	missense_variant	MODERATE	c.109G>A|p.Glu37Lys	S34
BAA01g11890	BraA01g010840.3C	A01	5567360	G	A	missense_variant	MODERATE	c.433G>A|p.Val145Ile	S67
BAA01g11930	BraA01g010840.3C	A01	5577759	G	A	upstream_gene_variant	MODIFIER	c.-2186G>A|	S114
BAA01g11930	BraA01g010840.3C	A01	5580188	G	A	synonymous_variant	LOW	c.165G>A|p.Glu55Glu	S117
BAA01g11930	BraA01g010840.3C	A01	5581091	C	T	synonymous_variant	LOW	c.918C>T|p.Phe306Phe	S128
BAA01g11930	BraA01g010840.3C	A01	5579212	C	T	upstream_gene_variant	MODIFIER	c.-733C>T|	S13 S231
BAA01g11930	BraA01g010840.3C	A01	5579689	C	T	upstream_gene_variant	MODIFIER	c.-256C>T|	S132 S137 S215
BAA01g11930	BraA01g010840.3C	A01	5576807	G	A	upstream_gene_variant	MODIFIER	c.-3138G>A|	S228
BAA01g11930	BraA01g010840.3C	A01	5579039	G	A	upstream_gene_variant	MODIFIER	c.-906G>A|	S229
BAA01g11930	BraA01g010840.3C	A01	5582180	G	A	missense_variant	MODERATE	c.1606G>A|p.Glu536Lys	S273
BAA01g11930	BraA01g010840.3C	A01	5577161	C	T	upstream_gene_variant	MODIFIER	c.-2784C>T|	S303
BAA01g11930	BraA01g010840.3C	A01	5581253	G	A	synonymous_variant	LOW	c.984G>A|p.Glu328Glu	S34
BAA01g11930	BraA01g010840.3C	A01	5579995	G	A	synonymous_variant	LOW	c.51G>A|p.Lys17Lys	S79 S91
BAA01g25460	BraA01g023880.3C	A01	13830344	G	A	missense_variant	MODERATE	c.256G>A|p.Ala86Thr	S100
BAA01g25460	BraA01g023880.3C	A01	13828245	G	A	upstream_gene_variant	MODIFIER	c.-1844G>A|	S129
BAA01g25460	BraA01g023880.3C	A01	13827029	C	T	upstream_gene_variant	MODIFIER	c.-3060C>T|	S130
BAA01g25460	BraA01g023880.3C	A01	13831344	C	T	missense_variant	MODERATE	c.1256C>T|p.Ala419Val	S148 S30 S31
BAA01g25460	BraA01g023880.3C	A01	13828004	T	A	upstream_gene_variant	MODIFIER	c.-2085T>A|	S153
BAA01g25460	BraA01g023880.3C	A01	13826467	G	A	upstream_gene_variant	MODIFIER	c.-3622G>A|	S173
BAA01g25460	BraA01g023880.3C	A01	13835916	G	A	downstream_gene_variant	MODIFIER	c.*3767G>A|	S201
BAA01g25460	BraA01g023880.3C	A01	13826993	G	A	upstream_gene_variant	MODIFIER	c.-3096G>A|	S208 S219
BAA01g25460	BraA01g023880.3C	A01	13825481	G	A	upstream_gene_variant	MODIFIER	c.-4608G>A|	S240
BAA01g25460	BraA01g023880.3C	A01	13831370	G	A	missense_variant	MODERATE	c.1282G>A|p.Glu428Lys	S288
BAA01g25460	BraA01g023880.3C	A01	13828079	C	T	upstream_gene_variant	MODIFIER	c.-2010C>T|	S295
BAA01g25460	BraA01g023880.3C	A01	13831101	G	A	missense_variant	MODERATE	c.1013G>A|p.Arg338Lys	S32
BAA01g25460	BraA01g023880.3C	A01	13828494	G	A	upstream_gene_variant	MODIFIER	c.-1595G>A|	S56
BAA01g25460	BraA01g023880.3C	A01	13827079	C	T	upstream_gene_variant	MODIFIER	c.-3010C>T|	S69
BAA01g25460	BraA01g023880.3C	A01	13826228	G	A	upstream_gene_variant	MODIFIER	c.-3861G>A|	S7
BAA01g25470	BraA01g023880.3C	A01	13837391	T	G	downstream_gene_variant	MODIFIER	c.*2486T>G|	S128 S166 S167 S185 S208 S225 S256 S292
BAA01g25470	BraA01g023880.3C	A01	13839845	C	T	downstream_gene_variant	MODIFIER	c.*4940C>T|	S158
BAA01g25470	BraA01g023880.3C	A01	13837952	G	A	downstream_gene_variant	MODIFIER	c.*3047G>A|	S174 S216
BAA01g25470	BraA01g023880.3C	A01	13833223	G	A	upstream_gene_variant	MODIFIER	c.-1392G>A|	S180
BAA01g25470	BraA01g023880.3C	A01	13833318	C	T	upstream_gene_variant	MODIFIER	c.-1297C>T|	S183
BAA01g25470	BraA01g023880.3C	A01	13832650	C	T	upstream_gene_variant	MODIFIER	c.-1965C>T|	S20
BAA01g25470	BraA01g023880.3C	A01	13834517	C	T	upstream_gene_variant	MODIFIER	c.-98C>T|	S210 S225
BAA01g25470	BraA01g023880.3C	A01	13832193	C	T	upstream_gene_variant	MODIFIER	c.-2422C>T|	S38
BAA01g30140	BraA01g028190.3C	A01	19151791	G	A	missense_variant	MODERATE	c.70G>A|p.Asp24Asn	S1 S90
BAA01g30140	BraA01g028190.3C	A01	19150860	C	T	upstream_gene_variant	MODIFIER	c.-862C>T|	S113
BAA01g30140	BraA01g028190.3C	A01	19150134	G	A	upstream_gene_variant	MODIFIER	c.-1588G>A|	S144
BAA01g30140	BraA01g028190.3C	A01	19150838	C	T	upstream_gene_variant	MODIFIER	c.-884C>T|	S156
BAA01g30140	BraA01g028190.3C	A01	19152796	G	A	synonymous_variant	LOW	c.678G>A|p.Thr226Thr	S169
BAA01g30140	BraA01g028190.3C	A01	19150685	C	T	upstream_gene_variant	MODIFIER	c.-1037C>T|	S18
BAA01g30140	BraA01g028190.3C	A01	19148207	G	A	upstream_gene_variant	MODIFIER	c.-3515G>A|	S23
BAA01g30140	BraA01g028190.3C	A01	19150157	C	T	upstream_gene_variant	MODIFIER	c.-1565C>T|	S242
BAA01g30140	BraA01g028190.3C	A01	19149549	G	A	upstream_gene_variant	MODIFIER	c.-2173G>A|	S260
BAA01g30140	BraA01g028190.3C	A01	19148113	G	A	upstream_gene_variant	MODIFIER	c.-3609G>A|	S288
BAA01g30140	BraA01g028190.3C	A01	19151844	C	T	synonymous_variant	LOW	c.123C>T|p.Phe41Phe	S293
BAA01g30140	BraA01g028190.3C	A01	19157422	C	T	downstream_gene_variant	MODIFIER	c.*4285C>T|	S42
BAA01g30140	BraA01g028190.3C	A01	19148818	G	A	upstream_gene_variant	MODIFIER	c.-2904G>A|	S58
BAA01g30140	BraA01g028190.3C	A01	19146906	C	T	upstream_gene_variant	MODIFIER	c.-4816C>T|	S69
BAA01g30140	BraA01g028190.3C	A01	19150003	A	G	upstream_gene_variant	MODIFIER	c.-1719A>G|	S76
BAA01g30140	BraA01g028190.3C	A01	19152258	C	T	missense_variant	MODERATE	c.311C>T|p.Thr104Ile	S87
BAA01g41660	BraA01g039570.3C	A01	27710760	G	A	missense_variant	MODERATE	c.921G>A|p.Met307Ile	S1 S90
BAA01g41660	BraA01g039570.3C	A01	27709735	C	T	synonymous_variant	LOW	c.126C>T|p.Asn42Asn	S146
BAA01g41660	BraA01g039570.3C	A01	27710387	C	T	missense_variant	MODERATE	c.548C>T|p.Ser183Phe	S168
BAA01g41660	BraA01g039570.3C	A01	27710681	C	T	missense_variant	MODERATE	c.842C>T|p.Pro281Leu	S211 S227
BAA01g41660	BraA01g039570.3C	A01	27710748	C	T	synonymous_variant	LOW	c.909C>T|p.Phe303Phe	S239
BAA01g41660	BraA01g039570.3C	A01	27709692	G	A	missense_variant	MODERATE	c.83G>A|p.Gly28Glu	S284
BAA01g45100	BraA01g042720.3C	A01	30064280	C	T	upstream_gene_variant	MODIFIER	c.-100C>T|	S156
BAA01g45100	BraA01g042720.3C	A01	30063207	G	A	upstream_gene_variant	MODIFIER	c.-1173G>A|	S268
BAA01g45100	BraA01g042720.3C	A01	30064973	G	A	missense_variant	MODERATE	c.505G>A|p.Asp169Asn	S61
BAA01g45100	BraA01g042720.3C	A01	30061946	C	T	upstream_gene_variant	MODIFIER	c.-2434C>T|	S65
BAA02g02060	BraA02g001920.3C	A02	919369	C	T	upstream_gene_variant	MODIFIER	c.-690G>A|	S111
BAA02g02060	BraA02g001920.3C	A02	917049	C	T	missense_variant	MODERATE	c.1130G>A|p.Gly377Glu	S167
BAA02g02060	BraA02g001920.3C	A02	917964	C	T	missense_variant	MODERATE	c.466G>A|p.Val156Ile	S175
BAA02g02060	BraA02g001920.3C	A02	917360	C	T	missense_variant	MODERATE	c.913G>A|p.Glu305Lys	S18
BAA02g02060	BraA02g001920.3C	A02	922811	C	T	upstream_gene_variant	MODIFIER	c.-4132G>A|	S277
BAA02g07420	BraA02g006920.3C	A02	3182508	C	T	upstream_gene_variant	MODIFIER	c.-1348C>T|	S153
BAA02g07420	BraA02g006920.3C	A02	3179807	G	A	upstream_gene_variant	MODIFIER	c.-4049G>A|	S166
BAA02g07420	BraA02g006920.3C	A02	3183290	G	A	upstream_gene_variant	MODIFIER	c.-566G>A|	S177
BAA02g07420	BraA02g006920.3C	A02	3181100	C	T	upstream_gene_variant	MODIFIER	c.-2756C>T|	S183 S198
BAA02g07420	BraA02g006920.3C	A02	3180353	C	T	upstream_gene_variant	MODIFIER	c.-3503C>T|	S19
BAA02g07420	BraA02g006920.3C	A02	3181041	G	A	upstream_gene_variant	MODIFIER	c.-2815G>A|	S293
BAA02g07420	BraA02g006920.3C	A02	3184243	C	T	synonymous_variant	LOW	c.324C>T|p.Pro108Pro	S293
BAA02g07420	BraA02g006920.3C	A02	3184268	C	T	synonymous_variant	LOW	c.349C>T|p.Leu117Leu	S38
BAA02g07420	BraA02g006920.3C	A02	3185538	G	A	missense_variant	MODERATE	c.1132G>A|p.Asp378Asn	S51
BAA02g07420	BraA02g006920.3C	A02	3182180	G	A	upstream_gene_variant	MODIFIER	c.-1676G>A|	S60
BAA02g07420	BraA02g006920.3C	A02	3183188	G	A	upstream_gene_variant	MODIFIER	c.-668G>A|	S64
BAA02g28010	BraA02g025960.3C	A02	15772076	G	A	downstream_gene_variant	MODIFIER	c.*1488C>T|	S133
BAA02g28010	BraA02g025960.3C	A02	15774762	C	T	synonymous_variant	LOW	c.669G>A|p.Val223Val	S175
BAA02g28010	BraA02g025960.3C	A02	15780059	C	T	upstream_gene_variant	MODIFIER	c.-4347G>A|	S183 S198
BAA02g28010	BraA02g025960.3C	A02	15780173	G	A	upstream_gene_variant	MODIFIER	c.-4461C>T|	S187
BAA02g28010	BraA02g025960.3C	A02	15779217	G	A	upstream_gene_variant	MODIFIER	c.-3505C>T|	S217 S248
BAA02g28010	BraA02g025960.3C	A02	15774043	G	A	synonymous_variant	LOW	c.1072C>T|p.Leu358Leu	S26
BAA02g28010	BraA02g025960.3C	A02	15771944	G	A	downstream_gene_variant	MODIFIER	c.*1620C>T|	S280
BAA02g28010	BraA02g025960.3C	A02	15778535	C	T	upstream_gene_variant	MODIFIER	c.-2823G>A|	S296
BAA02g28010	BraA02g025960.3C	A02	15774577	C	T	missense_variant	MODERATE	c.769G>A|p.Asp257Asn	S81 S85
BAA02g28700	BraA02g025960.3C	A02	16161166	C	T	splice_donor_variant&intron_variant	HIGH	c.351+1G>A|	S140
BAA02g28700	BraA02g025960.3C	A02	16161702	C	T	missense_variant	MODERATE	c.4G>A|p.Glu2Lys	S172 S217
BAA02g33990	BraA02g031590.3C	A02	29111839	G	A	upstream_gene_variant	MODIFIER	c.-2907C>T|	S10
BAA02g33990	BraA02g031590.3C	A02	29108865	G	A	missense_variant	MODERATE	c.68C>T|p.Ser23Phe	S148
BAA02g33990	BraA02g031590.3C	A02	29109188	G	A	upstream_gene_variant	MODIFIER	c.-256C>T|	S148
BAA02g33990	BraA02g031590.3C	A02	29109366	C	T	upstream_gene_variant	MODIFIER	c.-434G>A|	S165
BAA02g33990	BraA02g031590.3C	A02	29106637	G	A	synonymous_variant	LOW	c.1584C>T|p.Gly528Gly	S210
BAA02g33990	BraA02g031590.3C	A02	29106979	G	A	synonymous_variant	LOW	c.1242C>T|p.Leu414Leu	S217 S248
BAA02g33990	BraA02g031590.3C	A02	29108798	G	A	synonymous_variant	LOW	c.135C>T|p.Pro45Pro	S251
BAA02g33990	BraA02g031590.3C	A02	29112556	G	A	upstream_gene_variant	MODIFIER	c.-3624C>T|	S266
BAA02g33990	BraA02g031590.3C	A02	29110457	C	T	upstream_gene_variant	MODIFIER	c.-1525G>A|	S273
BAA02g33990	BraA02g031590.3C	A02	29112806	C	T	upstream_gene_variant	MODIFIER	c.-3874G>A|	S284
BAA02g33990	BraA02g031590.3C	A02	29106716	C	T	missense_variant	MODERATE	c.1505G>A|p.Arg502Lys	S46
BAA02g33990	BraA02g031590.3C	A02	29107107	C	T	missense_variant	MODERATE	c.1114G>A|p.Glu372Lys	S78 S83
BAA02g33990	BraA02g031590.3C	A02	29112321	G	A	upstream_gene_variant	MODIFIER	c.-3389C>T|	S85
BAA02g33990	BraA02g031590.3C	A02	29112048	T	A	upstream_gene_variant	MODIFIER	c.-3116A>T|	S94
BAA02g47540	BraA02g045200.3C	A02	38292582	C	T	intron_variant	MODIFIER	c.643+10G>A|	S100
BAA02g47540	BraA02g045200.3C	A02	38294321	C	T	upstream_gene_variant	MODIFIER	c.-625G>A|	S119
BAA02g47540	BraA02g045200.3C	A02	38296853	C	T	upstream_gene_variant	MODIFIER	c.-3157G>A|	S120
BAA02g47540	BraA02g045200.3C	A02	38295286	C	T	upstream_gene_variant	MODIFIER	c.-1590G>A|	S218
BAA02g47540	BraA02g045200.3C	A02	38297181	G	A	upstream_gene_variant	MODIFIER	c.-3485C>T|	S235
BAA02g47540	BraA02g045200.3C	A02	38295668	A	G	upstream_gene_variant	MODIFIER	c.-1972T>C|	S237
BAA02g47540	BraA02g045200.3C	A02	38296953	G	A	upstream_gene_variant	MODIFIER	c.-3257C>T|	S238
BAA02g47540	BraA02g045200.3C	A02	38296626	C	T	upstream_gene_variant	MODIFIER	c.-2930G>A|	S275
BAA02g47540	BraA02g045200.3C	A02	38292576	G	A	intron_variant	MODIFIER	c.643+16C>T|	S281
BAA02g47540	BraA02g045200.3C	A02	38296692	G	A	upstream_gene_variant	MODIFIER	c.-2996C>T|	S282
BAA02g47540	BraA02g045200.3C	A02	38297337	C	T	upstream_gene_variant	MODIFIER	c.-3641G>A|	S289 S290
BAA02g47540	BraA02g045200.3C	A02	38294315	A	T	upstream_gene_variant	MODIFIER	c.-619T>A|	S292
BAA02g47540	BraA02g045200.3C	A02	38298021	C	T	upstream_gene_variant	MODIFIER	c.-4325G>A|	S301 S304
BAA02g47540	BraA02g045200.3C	A02	38296609	C	T	upstream_gene_variant	MODIFIER	c.-2913G>A|	S64
BAA03g00650	BraA03g000520.3C	A03	242646	C	T	upstream_gene_variant	MODIFIER	c.-1532C>T|	S216
BAA03g00650	BraA03g000520.3C	A03	244129	C	T	upstream_gene_variant	MODIFIER	c.-49C>T|	S232
BAA03g00650	BraA03g000520.3C	A03	242610	G	A	upstream_gene_variant	MODIFIER	c.-1568G>A|	S249
BAA03g00650	BraA03g000520.3C	A03	245505	G	A	missense_variant	MODERATE	c.724G>A|p.Glu242Lys	S261
BAA03g00650	BraA03g000520.3C	A03	244287	G	A	missense_variant	MODERATE	c.110G>A|p.Gly37Asp	S262
BAA03g00650	BraA03g000520.3C	A03	245281	G	A	synonymous_variant	LOW	c.624G>A|p.Leu208Leu	S36
BAA03g02520	BraA03g002360.3C	A03	1113278	G	A	upstream_gene_variant	MODIFIER	c.-4780C>T|	S133
BAA03g02520	BraA03g002360.3C	A03	1107551	G	A	missense_variant	MODERATE	c.728C>T|p.Ser243Phe	S177
BAA03g02520	BraA03g002360.3C	A03	1107898	C	T	synonymous_variant	LOW	c.381G>A|p.Arg127Arg	S2
BAA03g02520	BraA03g002360.3C	A03	1108216	C	T	synonymous_variant	LOW	c.63G>A|p.Lys21Lys	S223
BAA03g02520	BraA03g002360.3C	A03	1107912	C	T	missense_variant	MODERATE	c.367G>A|p.Val123Ile	S252
BAA03g02520	BraA03g002360.3C	A03	1108665	C	T	upstream_gene_variant	MODIFIER	c.-167G>A|	S58
BAA03g12160	BraA03g011410.3C	A03	5005915	G	A	upstream_gene_variant	MODIFIER	c.-248G>A|	S242
BAA03g12160	BraA03g011410.3C	A03	5003152	C	T	upstream_gene_variant	MODIFIER	c.-3011C>T|	S293
BAA03g12160	BraA03g011410.3C	A03	5006055	G	A	upstream_gene_variant	MODIFIER	c.-108G>A|	S6
BAA03g12160	BraA03g011410.3C	A03	5004066	C	T	upstream_gene_variant	MODIFIER	c.-2097C>T|	S90
BAA03g24630	BraA03g023450.3C	A03	11276117	G	A	synonymous_variant	LOW	c.216C>T|p.Phe72Phe	S188
BAA03g24630	BraA03g023450.3C	A03	11279915	C	T	upstream_gene_variant	MODIFIER	c.-3583G>A|	S19
BAA03g24630	BraA03g023450.3C	A03	11280565	G	A	upstream_gene_variant	MODIFIER	c.-4233C>T|	S271
BAA03g24630	BraA03g023450.3C	A03	11280688	G	A	upstream_gene_variant	MODIFIER	c.-4356C>T|	S290
BAA03g24740	BraA03g023540.3C	A03	11333079	G	A	downstream_gene_variant	MODIFIER	c.*4088G>A|	S178
BAA03g24740	BraA03g023540.3C	A03	11328866	G	A	missense_variant	MODERATE	c.550G>A|p.Val184Ile	S78
BAA03g29830	BraA03g028480.3C	A03	13971754	C	T	upstream_gene_variant	MODIFIER	c.-430C>T|	S117
BAA03g29830	BraA03g028480.3C	A03	13973206	G	A	synonymous_variant	LOW	c.681G>A|p.Gln227Gln	S138
BAA03g29830	BraA03g028480.3C	A03	13978736	G	A	downstream_gene_variant	MODIFIER	c.*4848G>A|	S162
BAA03g29830	BraA03g028480.3C	A03	13972254	C	T	missense_variant	MODERATE	c.71C>T|p.Ser24Phe	S177
BAA03g29830	BraA03g028480.3C	A03	13978011	C	T	downstream_gene_variant	MODIFIER	c.*4123C>T|	S194 S65
BAA03g29830	BraA03g028480.3C	A03	13972965	C	T	synonymous_variant	LOW	c.540C>T|p.Leu180Leu	S205
BAA03g29830	BraA03g028480.3C	A03	13969675	C	T	upstream_gene_variant	MODIFIER	c.-2509C>T|	S23
BAA03g29830	BraA03g028480.3C	A03	13970578	C	T	upstream_gene_variant	MODIFIER	c.-1606C>T|	S240
BAA03g29830	BraA03g028480.3C	A03	13972769	G	A	synonymous_variant	LOW	c.414G>A|p.Arg138Arg	S245
BAA03g29830	BraA03g028480.3C	A03	13978312	C	T	downstream_gene_variant	MODIFIER	c.*4424C>T|	S266
BAA03g29830	BraA03g028480.3C	A03	13969583	C	T	upstream_gene_variant	MODIFIER	c.-2601C>T|	S32
BAA03g29830	BraA03g028480.3C	A03	13968774	G	A	upstream_gene_variant	MODIFIER	c.-3410G>A|	S4
BAA03g29830	BraA03g028480.3C	A03	13968892	G	A	upstream_gene_variant	MODIFIER	c.-3292G>A|	S5
BAA03g29830	BraA03g028480.3C	A03	13968758	C	T	upstream_gene_variant	MODIFIER	c.-3426C>T|	S70
BAA03g29830	BraA03g028480.3C	A03	13972903	G	A	missense_variant	MODERATE	c.478G>A|p.Glu160Lys	S77 S82
BAA03g46390	BraA03g044680.3C	A03	22210608	C	T	upstream_gene_variant	MODIFIER	c.-4115C>T|	S159 S187S188 S243 S276 S298 S299
BAA03g46390	BraA03g044680.3C	A03	22210904	G	A	upstream_gene_variant	MODIFIER	c.-3819G>A|	S174 S216
BAA03g46390	BraA03g044680.3C	A03	22214323	G	A	upstream_gene_variant	MODIFIER	c.-400G>A|	S200
BAA03g46390	BraA03g044680.3C	A03	22210878	C	T	upstream_gene_variant	MODIFIER	c.-3845C>T|	S211 S227
BAA03g46390	BraA03g044680.3C	A03	22212020	G	A	upstream_gene_variant	MODIFIER	c.-2703G>A|	S219
BAA03g46390	BraA03g044680.3C	A03	22218932	C	T	downstream_gene_variant	MODIFIER	c.*2743C>T|	S266
BAA03g60950	BraA03g058630.3C	A03	30716246	C	T	upstream_gene_variant	MODIFIER	c.-1027C>T|	S33
BAA03g60950	BraA03g058630.3C	A03	30717298	G	A	missense_variant	MODERATE	c.26G>A|p.Ser9Asn	S51
BAA03g62020	BraA03g059620.3C	A03	31429076	G	A	upstream_gene_variant	MODIFIER	c.-980G>A|	S1 S90
BAA03g62020	BraA03g059620.3C	A03	31431892	G	A	missense_variant	MODERATE	c.1058G>A|p.Arg353Lys	S136
BAA03g62020	BraA03g059620.3C	A03	31427898	C	T	upstream_gene_variant	MODIFIER	c.-2158C>T|	S140
BAA04g16570	BraA04g016470.3C	A04	20973248	C	T	upstream_gene_variant	MODIFIER	c.-703G>A|	S1 S90
BAA04g16570	BraA04g016470.3C	A04	20972012	G	A	intron_variant	MODIFIER	c.307-33C>T|	S201
BAA04g16570	BraA04g016470.3C	A04	20971585	C	T	synonymous_variant	LOW	c.537G>A|p.Arg179Arg	S262
BAA04g16570	BraA04g016470.3C	A04	20969747	G	A	downstream_gene_variant	MODIFIER	c.*1120C>T|	S36
BAA04g16570	BraA04g016470.3C	A04	20977312	G	A	upstream_gene_variant	MODIFIER	c.-4767C>T|	S40 S49
BAA04g32060	BraA04g030980.3C	A04	29731374	G	A	upstream_gene_variant	MODIFIER	c.-1140C>T|	S127
BAA04g32060	BraA04g030980.3C	A04	29729266	C	T	missense_variant	MODERATE	c.559G>A|p.Glu187Lys	S164
BAA04g32060	BraA04g030980.3C	A04	29732316	C	T	upstream_gene_variant	MODIFIER	c.-2082G>A|	S174 S216
BAA04g32060	BraA04g030980.3C	A04	29732541	C	T	upstream_gene_variant	MODIFIER	c.-2307G>A|	S272
BAA04g32060	BraA04g030980.3C	A04	29734144	C	T	upstream_gene_variant	MODIFIER	c.-3910G>A|	S295
BAA05g04900	BraA05g004620.3C	A05	2362709	G	A	upstream_gene_variant	MODIFIER	c.-4101C>T|	S149
BAA05g04900	BraA05g004620.3C	A05	2358975	C	T	upstream_gene_variant	MODIFIER	c.-367G>A|	S271
BAA05g04900	BraA05g004620.3C	A05	2361701	C	T	upstream_gene_variant	MODIFIER	c.-3093G>A|	S298
BAA05g04900	BraA05g004620.3C	A05	2358435	G	A	synonymous_variant	LOW	c.174C>T|p.Leu58Leu	S32
BAA05g04900	BraA05g004620.3C	A05	2361287	G	A	upstream_gene_variant	MODIFIER	c.-2679C>T|	S45
BAA05g05150	BraA05g004870.3C	A05	2507534	C	T	synonymous_variant	LOW	c.480C>T|p.Phe160Phe	S197
BAA05g05150	BraA05g004870.3C	A05	2507034	G	A	missense_variant	MODERATE	c.73G>A|p.Asp25Asn	S244
BAA05g21020	BraA05g020670.3C	A05	13211573	G	A	missense_variant	MODERATE	c.454G>A|p.Asp152Asn	S122
BAA05g21020	BraA05g020670.3C	A05	13207141	C	T	upstream_gene_variant	MODIFIER	c.-3792C>T|	S176
BAA05g21020	BraA05g020670.3C	A05	13207219	G	A	upstream_gene_variant	MODIFIER	c.-3714G>A|	S176
BAA05g21020	BraA05g020670.3C	A05	13207541	G	A	upstream_gene_variant	MODIFIER	c.-3392G>A|	S192
BAA05g21020	BraA05g020670.3C	A05	13206342	C	T	upstream_gene_variant	MODIFIER	c.-4591C>T|	S202
BAA05g21020	BraA05g020670.3C	A05	13207674	C	T	upstream_gene_variant	MODIFIER	c.-3259C>T|	S239 S33
BAA05g21020	BraA05g020670.3C	A05	13212100	G	A	splice_region_variant&intron_variant	LOW	c.718-4G>A|	S262
BAA05g21020	BraA05g020670.3C	A05	13212248	C	T	missense_variant	MODERATE	c.862C>T|p.Pro288Ser	S262
BAA05g21020	BraA05g020670.3C	A05	13208186	C	T	upstream_gene_variant	MODIFIER	c.-2747C>T|	S57
BAA05g21260	BraA05g020870.3C	A05	13499178	G	A	downstream_gene_variant	MODIFIER	c.*1616G>A|	S115
BAA05g21260	BraA05g020870.3C	A05	13495741	G	A	missense_variant	MODERATE	c.562G>A|p.Ala188Thr	S176
BAA05g21260	BraA05g020870.3C	A05	13494993	C	T	missense_variant	MODERATE	c.44C>T|p.Pro15Leu	S18
BAA05g21260	BraA05g020870.3C	A05	13499218	G	A	downstream_gene_variant	MODIFIER	c.*1656G>A|	S243 S299
BAA05g21260	BraA05g020870.3C	A05	13497548	C	T	stop_gained	HIGH	c.1318C>T|p.Gln440*	S289 S290
BAA05g21260	BraA05g020870.3C	A05	13501669	G	A	downstream_gene_variant	MODIFIER	c.*4107G>A|	S79 S91
BAA05g25490	BraA05g025300.3C	A05	30332324	C	T	downstream_gene_variant	MODIFIER	c.*3535C>T|	S103
BAA05g25490	BraA05g025300.3C	A05	30324466	G	A	upstream_gene_variant	MODIFIER	c.-3446G>A|	S136
BAA05g25490	BraA05g025300.3C	A05	30327595	C	T	upstream_gene_variant	MODIFIER	c.-317C>T|	S19
BAA05g25490	BraA05g025300.3C	A05	30327845	C	T	upstream_gene_variant	MODIFIER	c.-67C>T|	S195
BAA05g25490	BraA05g025300.3C	A05	30324919	G	A	upstream_gene_variant	MODIFIER	c.-2993G>A|	S201
BAA05g25490	BraA05g025300.3C	A05	30325365	G	A	upstream_gene_variant	MODIFIER	c.-2547G>A|	S209
BAA05g25490	BraA05g025300.3C	A05	30324387	C	T	upstream_gene_variant	MODIFIER	c.-3525C>T|	S255
BAA05g25490	BraA05g025300.3C	A05	30326687	C	T	upstream_gene_variant	MODIFIER	c.-1225C>T|	S273
BAA05g25490	BraA05g025300.3C	A05	30323232	C	T	upstream_gene_variant	MODIFIER	c.-4680C>T|	S305
BAA05g25490	BraA05g025300.3C	A05	30325862	C	T	upstream_gene_variant	MODIFIER	c.-2050C>T|	S42
BAA05g25490	BraA05g025300.3C	A05	30327193	C	T	upstream_gene_variant	MODIFIER	c.-719C>T|	S52
BAA05g30730	BraA05g030530.3C	A05	33674636	G	A	synonymous_variant	LOW	c.345G>A|p.Glu115Glu	S111
BAA05g30730	BraA05g030530.3C	A05	33675068	C	T	synonymous_variant	LOW	c.777C>T|p.Leu259Leu	S148 S30 S31
BAA05g30730	BraA05g030530.3C	A05	33669328	G	A	upstream_gene_variant	MODIFIER	c.-4964G>A|	S5
BAA05g30730	BraA05g030530.3C	A05	33671043	G	A	upstream_gene_variant	MODIFIER	c.-3249G>A|	S79
BAA05g30730	BraA05g030530.3C	A05	33674560	G	A	missense_variant	MODERATE	c.269G>A|p.Ser90Asn	S79 S91
BAA05g40340	BraA05g039890.3C	A05	39046223	G	A	upstream_gene_variant	MODIFIER	c.-38G>A|	S112
BAA05g40340	BraA05g039890.3C	A05	39045873	C	T	upstream_gene_variant	MODIFIER	c.-388C>T|	S149
BAA05g40340	BraA05g039890.3C	A05	39046246	G	A	upstream_gene_variant	MODIFIER	c.-15G>A|	S185
BAA05g40340	BraA05g039890.3C	A05	39046347	C	T	synonymous_variant	LOW	c.87C>T|p.Thr29Thr	S206 S26
BAA05g40340	BraA05g039890.3C	A05	39045858	G	A	upstream_gene_variant	MODIFIER	c.-403G>A|	S275
BAA06g11540	BraA06g010900.3C	A06	5848811	G	A	synonymous_variant	LOW	c.297C>T|p.Tyr99Tyr	S128
BAA06g11540	BraA06g010900.3C	A06	5846728	G	A	missense_variant	MODERATE	c.1643C>T|p.Pro548Leu	S143
BAA06g11540	BraA06g010900.3C	A06	5849020	C	T	missense_variant	MODERATE	c.88G>A|p.Ala30Thr	S156
BAA06g11540	BraA06g010900.3C	A06	5854001	G	A	upstream_gene_variant	MODIFIER	c.-4894C>T|	S186
BAA06g11540	BraA06g010900.3C	A06	5849441	G	A	upstream_gene_variant	MODIFIER	c.-334C>T|	S201
BAA06g11540	BraA06g010900.3C	A06	5848709	C	T	synonymous_variant	LOW	c.399G>A|p.Arg133Arg	S239
BAA06g11540	BraA06g010900.3C	A06	5846721	G	A	synonymous_variant	LOW	c.1650C>T|p.Cys550Cys	S244
BAA06g11540	BraA06g010900.3C	A06	5851293	G	A	upstream_gene_variant	MODIFIER	c.-2186C>T|	S246
BAA06g11540	BraA06g010900.3C	A06	5853648	G	A	upstream_gene_variant	MODIFIER	c.-4541C>T|	S297
BAA06g11540	BraA06g010900.3C	A06	5853787	G	A	upstream_gene_variant	MODIFIER	c.-4680C>T|	S70
BAA06g12340	BraA06g011630.3C	A06	6205842	C	T	intron_variant	MODIFIER	c.1257+873C>T|	S111
BAA06g12340	BraA06g011630.3C	A06	6206296	G	A	intron_variant	MODIFIER	c.1258-721G>A|	S113
BAA06g12340	BraA06g011630.3C	A06	6212608	G	A	missense_variant	MODERATE	c.2597G>A|p.Arg866Lys	S125
BAA06g12340	BraA06g011630.3C	A06	6212630	G	A	missense_variant	MODERATE	c.2619G>A|p.Met873Ile	S146
BAA06g12340	BraA06g011630.3C	A06	6205812	C	T	intron_variant	MODIFIER	c.1257+843C>T|	S165
BAA06g12340	BraA06g011630.3C	A06	6202126	C	T	upstream_gene_variant	MODIFIER	c.-866C>T|	S170
BAA06g12340	BraA06g011630.3C	A06	6215491	C	T	downstream_gene_variant	MODIFIER	c.*1768C>T|	S172 S217
BAA06g12340	BraA06g011630.3C	A06	6212605	C	T	missense_variant	MODERATE	c.2594C>T|p.Ala865Val	S176
BAA06g12340	BraA06g011630.3C	A06	6202453	G	A	upstream_gene_variant	MODIFIER	c.-539G>A|	S181
BAA06g12340	BraA06g011630.3C	A06	6208995	C	T	missense_variant	MODERATE	c.1841C>T|p.Ser614Phe	S202
BAA06g12340	BraA06g011630.3C	A06	6212149	G	A	missense_variant	MODERATE	c.2294G>A|p.Arg765His	S234
BAA06g12340	BraA06g011630.3C	A06	6212035	C	T	missense_variant	MODERATE	c.2180C>T|p.Ala727Val	S247
BAA06g12340	BraA06g011630.3C	A06	6212193	G	A	missense_variant	MODERATE	c.2338G>A|p.Glu780Lys	S292
BAA06g12340	BraA06g011630.3C	A06	6203177	C	T	synonymous_variant	LOW	c.186C>T|p.Ile62Ile	S34
BAA06g12340	BraA06g011630.3C	A06	6205567	G	A	intron_variant	MODIFIER	c.1257+598G>A|	S50
BAA06g12340	BraA06g011630.3C	A06	6201854	C	T	upstream_gene_variant	MODIFIER	c.-1138C>T|	S61
BAA06g12340	BraA06g011630.3C	A06	6204904	G	A	missense_variant	MODERATE	c.1192G>A|p.Asp398Asn	S63
BAA06g13010	BraA06g012270.3C	A06	6510716	C	T	upstream_gene_variant	MODIFIER	c.-4799G>A|	S116
BAA06g13010	BraA06g012270.3C	A06	6510051	G	A	upstream_gene_variant	MODIFIER	c.-4134C>T|	S122
BAA06g13010	BraA06g012270.3C	A06	6503867	C	T	splice_acceptor_variant&intron_variant	HIGH	c.576-1G>A|	S130 S133
BAA06g13010	BraA06g012270.3C	A06	6510760	C	T	upstream_gene_variant	MODIFIER	c.-4843G>A|	S150
BAA06g13010	BraA06g012270.3C	A06	6503351	G	A	missense_variant	MODERATE	c.866C>T|p.Pro289Leu	S186
BAA06g13010	BraA06g012270.3C	A06	6502914	C	T	missense_variant	MODERATE	c.1094G>A|p.Arg365His	S266
BAA06g13010	BraA06g012270.3C	A06	6507865	C	T	upstream_gene_variant	MODIFIER	c.-1948G>A|	S287
BAA06g17240	BraA06g016080.3C	A06	8667417	G	A	upstream_gene_variant	MODIFIER	c.-2073C>T|	S149
BAA06g17240	BraA06g016080.3C	A06	8664703	C	T	splice_donor_variant&intron_variant	HIGH	c.375+1G>A|	S157
BAA06g17240	BraA06g016080.3C	A06	8668244	G	A	upstream_gene_variant	MODIFIER	c.-2900C>T|	S161
BAA06g17240	BraA06g016080.3C	A06	8662525	C	T	downstream_gene_variant	MODIFIER	c.*765G>A|	S231
BAA06g17240	BraA06g016080.3C	A06	8663878	C	T	missense_variant	MODERATE	c.835G>A|p.Ala279Thr	S247
BAA06g17240	BraA06g016080.3C	A06	8669217	G	A	upstream_gene_variant	MODIFIER	c.-3873C>T|	S255
BAA06g17240	BraA06g016080.3C	A06	8668351	G	A	upstream_gene_variant	MODIFIER	c.-3007C>T|	S256
BAA06g17240	BraA06g016080.3C	A06	8668565	G	A	upstream_gene_variant	MODIFIER	c.-3221C>T|	S256
BAA06g17240	BraA06g016080.3C	A06	8669286	G	A	upstream_gene_variant	MODIFIER	c.-3942C>T|	S301
BAA06g17240	BraA06g016080.3C	A06	8667594	G	A	upstream_gene_variant	MODIFIER	c.-2250C>T|	S32
BAA06g17240	BraA06g016080.3C	A06	8666399	C	T	upstream_gene_variant	MODIFIER	c.-1055G>A|	S64
BAA06g29970	BraA06g028870.3C	A06	20438462	G	A	upstream_gene_variant	MODIFIER	c.-4282C>T|	S204
BAA06g29970	BraA06g028870.3C	A06	20433288	C	T	missense_variant	MODERATE	c.508G>A|p.Glu170Lys	S242
BAA06g29970	BraA06g028870.3C	A06	20432785	C	T	intron_variant	MODIFIER	c.792+104G>A|	S25
BAA06g29970	BraA06g028870.3C	A06	20433531	G	A	intron_variant	MODIFIER	c.361-13C>T|	S275
BAA06g31550	BraA06g030340.3C	A06	21443668	C	T	upstream_gene_variant	MODIFIER	c.-4702G>A|	S148 S210
BAA06g31550	BraA06g030340.3C	A06	21438006	C	T	splice_acceptor_variant&intron_variant	HIGH	c.535-1G>A|	S156
BAA06g31550	BraA06g030340.3C	A06	21442588	C	T	upstream_gene_variant	MODIFIER	c.-3622G>A|	S171
BAA06g31550	BraA06g030340.3C	A06	21437398	C	T	synonymous_variant	LOW	c.1005G>A|p.Arg335Arg	S259
BAA06g31550	BraA06g030340.3C	A06	21438353	G	A	missense_variant	MODERATE	c.352C>T|p.Pro118Ser	S35
BAA06g31550	BraA06g030340.3C	A06	21442605	G	A	upstream_gene_variant	MODIFIER	c.-3639C>T|	S48
BAA06g31550	BraA06g030340.3C	A06	21442652	C	T	upstream_gene_variant	MODIFIER	c.-3686G>A|	S64
BAA06g31550	BraA06g030340.3C	A06	21438156	C	T	synonymous_variant	LOW	c.474G>A|p.Lys158Lys	S83 S88
BAA06g36790	BraA06g035450.3C	A06	24337058	C	T	upstream_gene_variant	MODIFIER	c.-4877C>T|	S100
BAA06g36790	BraA06g035450.3C	A06	24342069	G	A	splice_acceptor_variant&intron_variant	HIGH	c.33-1G>A|	S169
BAA06g36790	BraA06g035450.3C	A06	24337663	G	A	upstream_gene_variant	MODIFIER	c.-4272G>A|	S17
BAA06g36790	BraA06g035450.3C	A06	24337463	C	T	upstream_gene_variant	MODIFIER	c.-4472C>T|	S190
BAA06g36790	BraA06g035450.3C	A06	24337785	G	A	upstream_gene_variant	MODIFIER	c.-4150G>A|	S208 S219
BAA06g36790	BraA06g035450.3C	A06	24338854	G	A	upstream_gene_variant	MODIFIER	c.-3081G>A|	S255
BAA06g36790	BraA06g035450.3C	A06	24342745	C	T	missense_variant	MODERATE	c.311C>T|p.Ala104Val	S264
BAA06g36790	BraA06g035450.3C	A06	24342975	C	T	missense_variant	MODERATE	c.442C>T|p.Arg148Trp	S267
BAA06g36790	BraA06g035450.3C	A06	24339526	G	A	upstream_gene_variant	MODIFIER	c.-2409G>A|	S84 S93
BAA06g36790	BraA06g035450.3C	A06	24340226	G	A	upstream_gene_variant	MODIFIER	c.-1709G>A|	S94
BAA06g44380	BraA06g042650.3C	A06	28430661	G	A	missense_variant	MODERATE	c.626G>A|p.Arg209Gln	S109
BAA06g44380	BraA06g042650.3C	A06	28430238	G	A	missense_variant	MODERATE	c.394G>A|p.Glu132Lys	S138
BAA06g44380	BraA06g042650.3C	A06	28424678	G	A	upstream_gene_variant	MODIFIER	c.-4458G>A|	S142
BAA06g44380	BraA06g042650.3C	A06	28427598	C	T	upstream_gene_variant	MODIFIER	c.-1538C>T|	S148
BAA06g44380	BraA06g042650.3C	A06	28433056	G	A	downstream_gene_variant	MODIFIER	c.*1217G>A|	S206 S26
BAA06g44380	BraA06g042650.3C	A06	28427937	G	A	upstream_gene_variant	MODIFIER	c.-1199G>A|	S249
BAA06g44380	BraA06g042650.3C	A06	28424388	G	A	upstream_gene_variant	MODIFIER	c.-4748G>A|	S262
BAA06g44380	BraA06g042650.3C	A06	28427037	G	A	upstream_gene_variant	MODIFIER	c.-2099G>A|	S273
BAA06g44380	BraA06g042650.3C	A06	28427387	G	A	upstream_gene_variant	MODIFIER	c.-1749G>A|	S84 S93
BAA06g45690	BraA06g043980.3C	A06	29116518	C	T	upstream_gene_variant	MODIFIER	c.-4383G>A|	S107
BAA06g45690	BraA06g043980.3C	A06	29111393	C	T	synonymous_variant	LOW	c.594G>A|p.Glu198Glu	S18
BAA06g45690	BraA06g043980.3C	A06	29116545	G	A	upstream_gene_variant	MODIFIER	c.-4410C>T|	S197
BAA06g45690	BraA06g043980.3C	A06	29116358	C	T	upstream_gene_variant	MODIFIER	c.-4223G>A|	S286
BAA06g45690	BraA06g043980.3C	A06	29111904	G	A	stop_gained	HIGH	c.232C>T|p.Gln78*	S42
BAA06g45690	BraA06g043980.3C	A06	29114348	G	A	upstream_gene_variant	MODIFIER	c.-2213C>T|	S8
BAA07g11730	BraA07g012040.3C	A07	20374822	G	A	upstream_gene_variant	MODIFIER	c.-3028C>T|	S108
BAA07g11730	BraA07g012040.3C	A07	20373399	G	A	upstream_gene_variant	MODIFIER	c.-1605C>T|	S190
BAA07g11730	BraA07g012040.3C	A07	20373819	C	T	upstream_gene_variant	MODIFIER	c.-2025G>A|	S242
BAA07g11730	BraA07g012040.3C	A07	20371769	C	T	missense_variant	MODERATE	c.26G>A|p.Arg9Gln	S278
BAA07g11730	BraA07g012040.3C	A07	20372710	C	T	upstream_gene_variant	MODIFIER	c.-916G>A|	S42
BAA07g12120	BraA07g012460.3C	A07	20559048	G	A	downstream_gene_variant	MODIFIER	c.*2671C>T|	S190
BAA07g12120	BraA07g012460.3C	A07	20567283	G	A	upstream_gene_variant	MODIFIER	c.-3555C>T|	S206 S26
BAA07g12120	BraA07g012460.3C	A07	20565829	G	A	upstream_gene_variant	MODIFIER	c.-2101C>T|	S244
BAA07g12120	BraA07g012460.3C	A07	20562410	G	A	missense_variant	MODERATE	c.646C>T|p.Pro216Ser	S271
BAA07g12120	BraA07g012460.3C	A07	20564199	A	T	upstream_gene_variant	MODIFIER	c.-471T>A|	S40 S49
BAA07g12120	BraA07g012460.3C	A07	20565355	G	A	upstream_gene_variant	MODIFIER	c.-1627C>T|	S54
BAA07g12120	BraA07g012460.3C	A07	20563196	G	A	missense_variant	MODERATE	c.284C>T|p.Pro95Leu	S62
BAA07g12120	BraA07g012460.3C	A07	20568396	G	A	upstream_gene_variant	MODIFIER	c.-4668C>T|	S84 S93
BAA07g16160	BraA07g016670.3C	A07	23084897	G	A	upstream_gene_variant	MODIFIER	c.-26C>T|	S110
BAA07g16160	BraA07g016670.3C	A07	23087924	G	A	upstream_gene_variant	MODIFIER	c.-3053C>T|	S46
BAA07g25530	BraA07g025770.3C	A07	28237821	G	A	missense_variant	MODERATE	c.808G>A|p.Glu270Lys	S272
BAA07g25530	BraA07g025770.3C	A07	28236225	C	T	upstream_gene_variant	MODIFIER	c.-442C>T|	S283
BAA07g25530	BraA07g025770.3C	A07	28237117	G	A	synonymous_variant	LOW	c.372G>A|p.Lys124Lys	S82 S92
BAA07g25530	BraA07g025770.3C	A07	28243048	C	T	downstream_gene_variant	MODIFIER	c.*4463C>T|	S9
BAA07g27380	BraA07g027470.3C	A07	29133930	G	A	downstream_gene_variant	MODIFIER	c.*3381G>A|	S124
BAA07g27380	BraA07g027470.3C	A07	29130162	G	A	missense_variant	MODERATE	c.946G>A|p.Glu316Lys	S132
BAA07g27380	BraA07g027470.3C	A07	29133589	C	T	downstream_gene_variant	MODIFIER	c.*3040C>T|	S193
BAA07g27380	BraA07g027470.3C	A07	29128970	G	A	splice_region_variant&synonymous_variant	LOW	c.210G>A|p.Arg70Arg	S298
BAA07g27380	BraA07g027470.3C	A07	29127102	G	A	upstream_gene_variant	MODIFIER	c.-1487G>A|	S6
BAA07g40250	BraA07g039870.3C	A07	35783691	C	T	upstream_gene_variant	MODIFIER	c.-1862G>A|	S132 S137 S138 S237 S288 S89
BAA07g40250	BraA07g039870.3C	A07	35782524	C	T	upstream_gene_variant	MODIFIER	c.-695G>A|	S134
BAA07g40250	BraA07g039870.3C	A07	35786530	G	A	upstream_gene_variant	MODIFIER	c.-4701C>T|	S143
BAA07g40250	BraA07g039870.3C	A07	35783706	C	T	upstream_gene_variant	MODIFIER	c.-1877G>A|	S192
BAA07g40250	BraA07g039870.3C	A07	35782531	C	T	upstream_gene_variant	MODIFIER	c.-702G>A|	S203
BAA07g40250	BraA07g039870.3C	A07	35781671	G	A	missense_variant	MODERATE	c.83C>T|p.Pro28Leu	S206 S26
BAA07g41190	BraA07g040820.3C	A07	36238126	G	A	upstream_gene_variant	MODIFIER	c.-1653C>T|	S106
BAA07g41190	BraA07g040820.3C	A07	36238926	G	A	upstream_gene_variant	MODIFIER	c.-2453C>T|	S123
BAA07g41190	BraA07g040820.3C	A07	36236508	C	T	upstream_gene_variant	MODIFIER	c.-35G>A|	S174
BAA07g41190	BraA07g040820.3C	A07	36241432	G	A	upstream_gene_variant	MODIFIER	c.-4959C>T|	S187
BAA07g41190	BraA07g040820.3C	A07	36236334	C	T	missense_variant	MODERATE	c.140G>A|p.Gly47Glu	S195 S90
BAA07g41190	BraA07g040820.3C	A07	36239100	G	A	upstream_gene_variant	MODIFIER	c.-2627C>T|	S208 S219
BAA07g41190	BraA07g040820.3C	A07	36241407	C	T	upstream_gene_variant	MODIFIER	c.-4934G>A|	S246
BAA07g41190	BraA07g040820.3C	A07	36236101	C	T	synonymous_variant	LOW	c.291G>A|p.Leu97Leu	S249
BAA07g41190	BraA07g040820.3C	A07	36236331	G	A	missense_variant	MODERATE	c.143C>T|p.Ser48Phe	S281
BAA07g41190	BraA07g040820.3C	A07	36235823	C	T	splice_donor_variant&intron_variant	HIGH	c.495+1G>A|	S283
BAA07g43520	BraA07g043060.3C	A07	37260887	G	A	upstream_gene_variant	MODIFIER	c.-2876C>T|	S126
BAA07g43520	BraA07g043060.3C	A07	37257303	G	A	missense_variant	MODERATE	c.524C>T|p.Ser175Phe	S130
BAA07g43520	BraA07g043060.3C	A07	37262300	G	A	upstream_gene_variant	MODIFIER	c.-4289C>T|	S157
BAA07g43520	BraA07g043060.3C	A07	37255839	G	A	missense_variant	MODERATE	c.1361C>T|p.Ser454Phe	S259
BAA07g43520	BraA07g043060.3C	A07	37257966	G	A	missense_variant	MODERATE	c.46C>T|p.Arg16Cys	S283
BAA08g05310	BraA08g005300.3C	A08	3958666	G	T	upstream_gene_variant	MODIFIER	c.-317C>A|	S11 S291
BAA08g05310	BraA08g005300.3C	A08	3959673	C	T	upstream_gene_variant	MODIFIER	c.-1324G>A|	S15 S3
BAA08g05310	BraA08g005300.3C	A08	3959092	C	T	upstream_gene_variant	MODIFIER	c.-743G>A|	S152
BAA08g05310	BraA08g005300.3C	A08	3958723	G	C	upstream_gene_variant	MODIFIER	c.-374C>G|	S16
BAA08g05310	BraA08g005300.3C	A08	3956981	C	T	missense_variant	MODERATE	c.925G>A|p.Asp309Asn	S164
BAA08g05310	BraA08g005300.3C	A08	3957129	C	T	missense_variant	MODERATE	c.854G>A|p.Arg285Gln	S180
BAA08g05310	BraA08g005300.3C	A08	3956038	C	T	downstream_gene_variant	MODIFIER	c.*669G>A|	S207
BAA08g05310	BraA08g005300.3C	A08	3959001	G	A	upstream_gene_variant	MODIFIER	c.-652C>T|	S242
BAA08g05310	BraA08g005300.3C	A08	3960123	C	T	upstream_gene_variant	MODIFIER	c.-1774G>A|	S305
BAA08g05310	BraA08g005300.3C	A08	3963021	G	A	upstream_gene_variant	MODIFIER	c.-4672C>T|	S306 S308
BAA08g13750	BraA08g013560.3C	A08	11909699	G	A	downstream_gene_variant	MODIFIER	c.*314G>A|	S119
BAA08g13750	BraA08g013560.3C	A08	11905295	C	T	upstream_gene_variant	MODIFIER	c.-1413C>T|	S135
BAA08g13750	BraA08g013560.3C	A08	11905213	G	T	upstream_gene_variant	MODIFIER	c.-1495G>T|	S139 S144 S160 S163 S164 S178 S199 S227 S238 S239 S257 S26 S268 S283 S298 S308 S55 S82 S9
BAA08g13750	BraA08g013560.3C	A08	11907724	C	T	missense_variant	MODERATE	c.356C>T|p.Thr119Ile	S148 S210 S31
BAA08g13750	BraA08g013560.3C	A08	11909476	C	T	downstream_gene_variant	MODIFIER	c.*91C>T|	S148 S210 S31
BAA08g13750	BraA08g013560.3C	A08	11904175	C	T	upstream_gene_variant	MODIFIER	c.-2533C>T|	S161
BAA08g13750	BraA08g013560.3C	A08	11907780	G	A	missense_variant	MODERATE	c.412G>A|p.Asp138Asn	S161
BAA08g13750	BraA08g013560.3C	A08	11906445	C	T	upstream_gene_variant	MODIFIER	c.-263C>T|	S162
BAA08g13750	BraA08g013560.3C	A08	11909135	C	T	missense_variant	MODERATE	c.1340C>T|p.Ser447Phe	S23
BAA08g13750	BraA08g013560.3C	A08	11909941	C	T	downstream_gene_variant	MODIFIER	c.*556C>T|	S270
BAA08g13750	BraA08g013560.3C	A08	11905681	C	T	upstream_gene_variant	MODIFIER	c.-1027C>T|	S280
BAA08g13750	BraA08g013560.3C	A08	11905938	C	T	upstream_gene_variant	MODIFIER	c.-770C>T|	S56
BAA08g13750	BraA08g013560.3C	A08	11906023	C	T	upstream_gene_variant	MODIFIER	c.-685C>T|	S67
BAA08g13750	BraA08g013560.3C	A08	11908700	C	T	missense_variant	MODERATE	c.905C>T|p.Pro302Leu	S67
BAA08g16230	BraA08g016120.3C	A08	13519511	G	A	downstream_gene_variant	MODIFIER	c.*66C>T|	S13
BAA08g16230	BraA08g016120.3C	A08	13525000	C	T	upstream_gene_variant	MODIFIER	c.-4073G>A|	S152
BAA08g16230	BraA08g016120.3C	A08	13524312	G	A	upstream_gene_variant	MODIFIER	c.-3385C>T|	S179
BAA08g16230	BraA08g016120.3C	A08	13524007	G	A	upstream_gene_variant	MODIFIER	c.-3080C>T|	S192
BAA08g16230	BraA08g016120.3C	A08	13521240	C	T	upstream_gene_variant	MODIFIER	c.-313G>A|	S216
BAA08g16230	BraA08g016120.3C	A08	13520611	G	A	missense_variant	MODERATE	c.317C>T|p.Ser106Phe	S217
BAA08g16230	BraA08g016120.3C	A08	13525797	G	A	upstream_gene_variant	MODIFIER	c.-4870C>T|	S221
BAA08g16230	BraA08g016120.3C	A08	13519665	G	A	missense_variant	MODERATE	c.1010C>T|p.Ser337Leu	S245
BAA08g16230	BraA08g016120.3C	A08	13518954	G	A	downstream_gene_variant	MODIFIER	c.*623C>T|	S25
BAA08g16230	BraA08g016120.3C	A08	13516811	C	T	downstream_gene_variant	MODIFIER	c.*2766G>A|	S283
BAA08g16230	BraA08g016120.3C	A08	13525306	C	T	upstream_gene_variant	MODIFIER	c.-4379G>A|	S295
BAA08g16230	BraA08g016120.3C	A08	13515562	C	T	downstream_gene_variant	MODIFIER	c.*4015G>A|	S302
BAA08g16230	BraA08g016120.3C	A08	13516941	G	A	downstream_gene_variant	MODIFIER	c.*2636C>T|	S33
BAA08g16230	BraA08g016120.3C	A08	13522867	G	A	upstream_gene_variant	MODIFIER	c.-1940C>T|	S37
BAA08g16230	BraA08g016120.3C	A08	13521809	G	A	upstream_gene_variant	MODIFIER	c.-882C>T|	S42
BAA08g16230	BraA08g016120.3C	A08	13524292	C	T	upstream_gene_variant	MODIFIER	c.-3365G>A|	S60
BAA08g16230	BraA08g016120.3C	A08	13520247	C	T	missense_variant	MODERATE	c.592G>A|p.Asp198Asn	S74
BAA08g16230	BraA08g016120.3C	A08	13521378	G	A	upstream_gene_variant	MODIFIER	c.-451C>T|	S82 S92
BAA08g17980	BraA08g017660.3C	A08	14505884	C	T	upstream_gene_variant	MODIFIER	c.-477G>A|	S120
BAA08g17980	BraA08g017660.3C	A08	14504889	C	T	missense_variant	MODERATE	c.442G>A|p.Asp148Asn	S162
BAA08g17980	BraA08g017660.3C	A08	14508775	C	T	upstream_gene_variant	MODIFIER	c.-3368G>A|	S180
BAA08g17980	BraA08g017660.3C	A08	14504739	G	A	synonymous_variant	LOW	c.477C>T|p.Cys159Cys	S195
BAA08g17980	BraA08g017660.3C	A08	14505924	C	T	upstream_gene_variant	MODIFIER	c.-517G>A|	S226 S250 S291 S41
BAA08g17980	BraA08g017660.3C	A08	14504302	C	T	missense_variant	MODERATE	c.754G>A|p.Glu252Lys	S230
BAA08g17980	BraA08g017660.3C	A08	14509555	C	T	upstream_gene_variant	MODIFIER	c.-4148G>A|	S236
BAA08g17980	BraA08g017660.3C	A08	14504462	G	A	synonymous_variant	LOW	c.678C>T|p.Phe226Phe	S292
BAA08g17980	BraA08g017660.3C	A08	14508845	G	A	upstream_gene_variant	MODIFIER	c.-3438C>T|	S87
BAA08g25280	BraA08g024790.3C	A08	18290941	G	A	missense_variant	MODERATE	c.866C>T|p.Ala289Val	S241
BAA08g25280	BraA08g024790.3C	A08	18291691	C	T	missense_variant	MODERATE	c.361G>A|p.Asp121Asn	S51
BAA08g28260	BraA08g027760.3C	A08	19698109	G	A	upstream_gene_variant	MODIFIER	c.-666G>A|	S158 S4
BAA08g28260	BraA08g027760.3C	A08	19700407	C	T	missense_variant	MODERATE	c.988C>T|p.Pro330Ser	S178
BAA08g28260	BraA08g027760.3C	A08	19699925	G	T	missense_variant	MODERATE	c.685G>T|p.Val229Leu	S186 S275
BAA08g28260	BraA08g027760.3C	A08	19698113	C	T	upstream_gene_variant	MODIFIER	c.-662C>T|	S6
BAA08g28260	BraA08g027760.3C	A08	19698468	C	T	upstream_gene_variant	MODIFIER	c.-307C>T|	S60
BAA08g30230	BraA08g029660.3C	A08	20512432	G	A	missense_variant	MODERATE	c.518G>A|p.Arg173Lys	S123
BAA08g30230	BraA08g029660.3C	A08	20517422	G	A	downstream_gene_variant	MODIFIER	c.*2144G>A|	S161
BAA08g30230	BraA08g029660.3C	A08	20512903	G	A	missense_variant	MODERATE	c.643G>A|p.Gly215Ser	S182
BAA08g30230	BraA08g029660.3C	A08	20513016	G	A	splice_region_variant&intron_variant	LOW	c.656-7G>A|	S193
BAA08g30230	BraA08g029660.3C	A08	20514992	C	T	missense_variant	MODERATE	c.1747C>T|p.Pro583Ser	S198
BAA08g30230	BraA08g029660.3C	A08	20513031	G	A	missense_variant	MODERATE	c.664G>A|p.Val222Ile	S202
BAA08g30230	BraA08g029660.3C	A08	20514186	G	A	missense_variant	MODERATE	c.1277G>A|p.Gly426Glu	S202
BAA08g30230	BraA08g029660.3C	A08	20515312	C	T	downstream_gene_variant	MODIFIER	c.*34C>T|	S277
BAA08g30230	BraA08g029660.3C	A08	20515852	C	T	downstream_gene_variant	MODIFIER	c.*574C>T|	S34
BAA08g30230	BraA08g029660.3C	A08	20511422	G	A	missense_variant	MODERATE	c.283G>A|p.Val95Ile	S82 S92
BAA08g30410	BraA08g029800.3C	A08	20573961	C	T	missense_variant	MODERATE	c.437G>A|p.Ser146Asn	S104
BAA08g30410	BraA08g029800.3C	A08	20573193	G	A	missense_variant	MODERATE	c.971C>T|p.Ser324Phe	S64
BAA08g30410	BraA08g029800.3C	A08	20574473	G	A	missense_variant	MODERATE	c.110C>T|p.Ser37Phe	S98
BAA08g30710	BraA08g030060.3C	A08	20663249	C	T	synonymous_variant	LOW	c.1332C>T|p.Asn444Asn	S11
BAA08g30710	BraA08g030060.3C	A08	20660894	C	T	upstream_gene_variant	MODIFIER	c.-386C>T|	S168
BAA08g30710	BraA08g030060.3C	A08	20663502	C	T	missense_variant	MODERATE	c.1496C>T|p.Thr499Ile	S303
BAA08g30710	BraA08g030060.3C	A08	20668739	G	A	downstream_gene_variant	MODIFIER	c.*4949G>A|	S68
BAA09g05400	BraA09g005110.3C	A09	3099080	G	A	synonymous_variant	LOW	c.783G>A|p.Glu261Glu	S170
BAA09g05400	BraA09g005110.3C	A09	3099038	T	C	splice_region_variant&intron_variant	LOW	c.747-6T>C|	S176
BAA09g05400	BraA09g005110.3C	A09	3099124	C	T	missense_variant	MODERATE	c.827C>T|p.Ser276Phe	S196
BAA09g05400	BraA09g005110.3C	A09	3097698	C	T	splice_region_variant&intron_variant	LOW	c.190+5C>T|	S288
BAA09g06310	BraA09g005870.3C	A09	3535966	C	T	upstream_gene_variant	MODIFIER	c.-199C>T|	S103
BAA09g06310	BraA09g005870.3C	A09	3535488	G	A	upstream_gene_variant	MODIFIER	c.-677G>A|	S169
BAA09g06310	BraA09g005870.3C	A09	3536833	G	A	missense_variant	MODERATE	c.401G>A|p.Gly134Glu	S169
BAA09g06310	BraA09g005870.3C	A09	3538029	G	A	synonymous_variant	LOW	c.1191G>A|p.Lys397Lys	S218
BAA09g06310	BraA09g005870.3C	A09	3535286	C	T	upstream_gene_variant	MODIFIER	c.-879C>T|	S54
BAA09g09260	BraA09g008650.3C	A09	5154351	C	T	upstream_gene_variant	MODIFIER	c.-316G>A|	S107
BAA09g09260	BraA09g008650.3C	A09	5156254	G	A	upstream_gene_variant	MODIFIER	c.-2219C>T|	S118
BAA09g09260	BraA09g008650.3C	A09	5153812	C	T	missense_variant	MODERATE	c.224G>A|p.Arg75Lys	S132 S137 S215
BAA09g09260	BraA09g008650.3C	A09	5154051	C	T	upstream_gene_variant	MODIFIER	c.-16G>A|	S188 S276
BAA09g09260	BraA09g008650.3C	A09	5152326	C	T	intron_variant	MODIFIER	c.766-33G>A|	S261
BAA09g09260	BraA09g008650.3C	A09	5151477	G	A	downstream_gene_variant	MODIFIER	c.*664C>T|	S266
BAA09g09260	BraA09g008650.3C	A09	5154282	C	T	upstream_gene_variant	MODIFIER	c.-247G>A|	S58
BAA09g09260	BraA09g008650.3C	A09	5151849	G	A	downstream_gene_variant	MODIFIER	c.*292C>T|	S66
BAA09g11660	BraA09g010980.3C	A09	6546017	G	A	splice_acceptor_variant&intron_variant	HIGH	c.502-1G>A|	S16
BAA09g11660	BraA09g010980.3C	A09	6545542	G	A	missense_variant	MODERATE	c.199G>A|p.Glu67Lys	S235
BAA09g42840	BraA09g041350.3C	A09	49103787	C	T	missense_variant	MODERATE	c.172G>A|p.Asp58Asn	S152
BAA09g42840	BraA09g041350.3C	A09	49105258	C	T	upstream_gene_variant	MODIFIER	c.-1300G>A|	S155
BAA09g42840	BraA09g041350.3C	A09	49105829	G	A	upstream_gene_variant	MODIFIER	c.-1871C>T|	S161
BAA09g42840	BraA09g041350.3C	A09	49106533	C	T	upstream_gene_variant	MODIFIER	c.-2575G>A|	S19
BAA09g42840	BraA09g041350.3C	A09	49101352	C	T	downstream_gene_variant	MODIFIER	c.*1271G>A|	S242
BAA09g42840	BraA09g041350.3C	A09	49103860	G	A	synonymous_variant	LOW	c.99C>T|p.Ser33Ser	S268
BAA09g42840	BraA09g041350.3C	A09	49101455	C	T	downstream_gene_variant	MODIFIER	c.*1168G>A|	S28
BAA09g42840	BraA09g041350.3C	A09	49100696	G	A	downstream_gene_variant	MODIFIER	c.*1927C>T|	S291
BAA09g42840	BraA09g041350.3C	A09	49106862	C	T	upstream_gene_variant	MODIFIER	c.-2904G>A|	S60
BAA09g42840	BraA09g041350.3C	A09	49108857	G	A	upstream_gene_variant	MODIFIER	c.-4899C>T|	S62
BAA09g42840	BraA09g041350.3C	A09	49101198	C	T	downstream_gene_variant	MODIFIER	c.*1425G>A|	S68
BAA09g42840	BraA09g041350.3C	A09	49104872	T	A	upstream_gene_variant	MODIFIER	c.-914A>T|	S77 S82
BAA09g52400	BraA09g050340.3C	A09	54199144	C	T	downstream_gene_variant	MODIFIER	c.*46C>T|	S183
BAA09g52400	BraA09g050340.3C	A09	54199920	C	A	downstream_gene_variant	MODIFIER	c.*822C>A|	S262
BAA09g52400	BraA09g050340.3C	A09	54197120	G	A	upstream_gene_variant	MODIFIER	c.-1188G>A|	S266
BAA09g52400	BraA09g050340.3C	A09	54193397	C	T	upstream_gene_variant	MODIFIER	c.-4911C>T|	S286
BAA09g52400	BraA09g050340.3C	A09	54195445	C	T	upstream_gene_variant	MODIFIER	c.-2863C>T|	S64
BAA09g54490	BraA09g052400.3C	A09	55123809	G	A	synonymous_variant	LOW	c.267C>T|p.Arg89Arg	S188
BAA09g54490	BraA09g052400.3C	A09	55123423	C	T	synonymous_variant	LOW	c.582G>A|p.Glu194Glu	S242
BAA09g57330	BraA09g054820.3C	A09	56633966	C	T	downstream_gene_variant	MODIFIER	c.*818C>T|	S104 S52
BAA09g57330	BraA09g054820.3C	A09	56633838	G	A	downstream_gene_variant	MODIFIER	c.*690G>A|	S129
BAA09g57330	BraA09g054820.3C	A09	56631407	C	T	upstream_gene_variant	MODIFIER	c.-117C>T|	S201
BAA09g57330	BraA09g054820.3C	A09	56633708	C	T	downstream_gene_variant	MODIFIER	c.*560C>T|	S224
BAA09g57330	BraA09g054820.3C	A09	56628223	G	A	upstream_gene_variant	MODIFIER	c.-3301G>A|	S243
BAA09g57330	BraA09g054820.3C	A09	56631070	G	A	upstream_gene_variant	MODIFIER	c.-454G>A|	S25
BAA09g57330	BraA09g054820.3C	A09	56636764	C	T	downstream_gene_variant	MODIFIER	c.*3616C>T|	S303
BAA09g57330	BraA09g054820.3C	A09	56630532	G	A	upstream_gene_variant	MODIFIER	c.-992G>A|	S74
BAA09g57330	BraA09g054820.3C	A09	56628195	G	A	upstream_gene_variant	MODIFIER	c.-3329G>A|	S92
BAA09g61640	BraA09g058650.3C	A09	58580874	G	A	upstream_gene_variant	MODIFIER	c.-3464C>T|	S130
BAA09g61640	BraA09g058650.3C	A09	58577374	G	A	missense_variant	MODERATE	c.37C>T|p.Arg13Cys	S172 S217
BAA09g61640	BraA09g058650.3C	A09	58581861	G	A	upstream_gene_variant	MODIFIER	c.-4451C>T|	S210
BAA09g61640	BraA09g058650.3C	A09	58580662	C	T	upstream_gene_variant	MODIFIER	c.-3252G>A|	S242
BAA09g61640	BraA09g058650.3C	A09	58581427	C	T	upstream_gene_variant	MODIFIER	c.-4017G>A|	S52
BAA09g61640	BraA09g058650.3C	A09	58575876	C	T	synonymous_variant	LOW	c.1167G>A|p.Arg389Arg	S53
BAA09g61640	BraA09g058650.3C	A09	58576423	C	T	missense_variant	MODERATE	c.706G>A|p.Glu236Lys	S56
BAA09g61640	BraA09g058650.3C	A09	58580753	C	T	upstream_gene_variant	MODIFIER	c.-3343G>A|	S67
BAA09g62170	BraA09g059170.3C	A09	58801670	G	A	upstream_gene_variant	MODIFIER	c.-2572G>A|	S148 S30 S31
BAA09g62170	BraA09g059170.3C	A09	58802797	G	A	upstream_gene_variant	MODIFIER	c.-1445G>A|	S15 S3
BAA09g62170	BraA09g059170.3C	A09	58802504	G	A	upstream_gene_variant	MODIFIER	c.-1738G>A|	S167
BAA09g62170	BraA09g059170.3C	A09	58799808	C	T	upstream_gene_variant	MODIFIER	c.-4434C>T|	S176
BAA09g62170	BraA09g059170.3C	A09	58804760	C	T	synonymous_variant	LOW	c.519C>T|p.Val173Val	S182
BAA09g62170	BraA09g059170.3C	A09	58802379	C	T	upstream_gene_variant	MODIFIER	c.-1863C>T|	S193
BAA09g62170	BraA09g059170.3C	A09	58803824	C	T	upstream_gene_variant	MODIFIER	c.-418C>T|	S20
BAA09g62170	BraA09g059170.3C	A09	58802371	G	A	upstream_gene_variant	MODIFIER	c.-1871G>A|	S204
BAA09g62170	BraA09g059170.3C	A09	58799990	C	T	upstream_gene_variant	MODIFIER	c.-4252C>T|	S237
BAA09g62170	BraA09g059170.3C	A09	58801984	G	A	upstream_gene_variant	MODIFIER	c.-2258G>A|	S54
BAA09g62170	BraA09g059170.3C	A09	58804843	C	T	missense_variant	MODERATE	c.602C>T|p.Thr201Ile	S60
BAA09g62170	BraA09g059170.3C	A09	58804408	G	A	missense_variant	MODERATE	c.167G>A|p.Cys56Tyr	S65
BAA09g62170	BraA09g059170.3C	A09	58809166	C	T	downstream_gene_variant	MODIFIER	c.*1875C>T|	S87
BAA10g06870	BraA10g006740.3C	A10	3688745	G	A	upstream_gene_variant	MODIFIER	c.-3017C>T|	S151 S263
BAA10g06870	BraA10g006740.3C	A10	3685923	G	A	upstream_gene_variant	MODIFIER	c.-195C>T|	S189
BAA10g06870	BraA10g006740.3C	A10	3686443	C	T	upstream_gene_variant	MODIFIER	c.-715G>A|	S259
BAA10g27440	BraA10g026850.3C	A10	21406390	G	A	synonymous_variant	LOW	c.363G>A|p.Lys121Lys	S136
BAA10g27440	BraA10g026850.3C	A10	21406087	G	A	synonymous_variant	LOW	c.162G>A|p.Lys54Lys	S143
BAA10g27440	BraA10g026850.3C	A10	21406462	G	A	splice_region_variant&intron_variant	LOW	c.430+5G>A|	S239
BAA10g27440	BraA10g026850.3C	A10	21408311	G	A	missense_variant	MODERATE	c.1264G>A|p.Ala422Thr	S245
BAA10g27440	BraA10g026850.3C	A10	21406872	C	T	missense_variant&splice_region_variant	MODERATE	c.553C>T|p.Leu185Phe	S296
BAA10g28130	BraA10g027420.3C	A10	21673913	C	T	missense_variant	MODERATE	c.208C>T|p.Leu70Phe	S121
BAA10g28130	BraA10g027420.3C	A10	21672551	C	T	upstream_gene_variant	MODIFIER	c.-1155C>T|	S135
BAA10g28130	BraA10g027420.3C	A10	21671750	C	T	upstream_gene_variant	MODIFIER	c.-1956C>T|	S146
BAA10g28130	BraA10g027420.3C	A10	21674391	G	A	missense_variant	MODERATE	c.422G>A|p.Gly141Glu	S202
BAA10g28130	BraA10g027420.3C	A10	21674322	C	T	intron_variant	MODIFIER	c.414+16C>T|	S247
BAA10g28130	BraA10g027420.3C	A10	21672140	G	A	upstream_gene_variant	MODIFIER	c.-1566G>A|	S262
BAA10g28130	BraA10g027420.3C	A10	21673787	C	T	missense_variant	MODERATE	c.82C>T|p.Pro28Ser	S308
BAA10g28130	BraA10g027420.3C	A10	21673241	G	A	upstream_gene_variant	MODIFIER	c.-465G>A|	S63
BAA10g28130	BraA10g027420.3C	A10	21672929	G	A	upstream_gene_variant	MODIFIER	c.-777G>A|	S95
BAA10g30350	BraA10g029800.3C	A10	22548587	G	T	upstream_gene_variant	MODIFIER	c.-3672C>A|	S10 S105 S118 S139 S177 S188 S201 S228 S259 S269 S63 S73 S92
BAA10g30350	BraA10g029800.3C	A10	22547920	G	A	upstream_gene_variant	MODIFIER	c.-3005C>T|	S160
BAA10g30350	BraA10g029800.3C	A10	22546902	G	A	upstream_gene_variant	MODIFIER	c.-1987C>T|	S240
BAA10g30350	BraA10g029800.3C	A10	22549479	C	T	upstream_gene_variant	MODIFIER	c.-4564G>A|	S295

## Sheet: Table S6
Non-synonymous SNPs and mutant phenotype
Gene ID	3.0ID	Chromosome	position	Ref. Allele	Alt. Allele	Mutant type	Impacts	Amino acid change	Sample ID	Rosette stage	Heading stage
BAA01g30140	BraA01g028190.3C	A01	19151791	G	A	missense_variant	MODERATE	c.70G>A|p.Asp24Asn	S1	narrow leaf & leaf folds
									S90
BAA01g41660	BraA01g039570.3C	A01	27710760	G	A	missense_variant	MODERATE	c.921G>A|p.Met307Ile	S1	narrow leaf & leaf folds
									S90
BAA01g25460	BraA01g023880.3C	A01	13830344	G	A	missense_variant	MODERATE	c.256G>A|p.Ala86Thr	S100
BAA02g47540	BraA02g045200.3C	A02	38292582	C	T	intron_variant	MODIFIER	c.643+10G>A|	S100
BAA08g30410	BraA08g029800.3C	A08	20573961	C	T	missense_variant	MODERATE	c.437G>A|p.Ser146Asn	S104
BAA06g44380	BraA06g042650.3C	A06	28430661	G	A	missense_variant	MODERATE	c.626G>A|p.Arg209Gln	S109
BAA06g12340	BraA06g011630.3C	A06	6205842	C	T	intron_variant	MODIFIER	c.1257+873C>T|	S111
BAA06g12340	BraA06g011630.3C	A06	6206296	G	A	intron_variant	MODIFIER	c.1258-721G>A|	S113	leaf edge with mid wavy
BAA10g28130	BraA10g027420.3C	A10	21673913	C	T	missense_variant	MODERATE	c.208C>T|p.Leu70Phe	S121	leaf edge with mid wavy
BAA05g21020	BraA05g020670.3C	A05	13211573	G	A	missense_variant	MODERATE	c.454G>A|p.Asp152Asn	S122
BAA08g30230	BraA08g029660.3C	A08	20512432	G	A	missense_variant	MODERATE	c.518G>A|p.Arg173Lys	S123
BAA06g12340	BraA06g011630.3C	A06	6212608	G	A	missense_variant	MODERATE	c.2597G>A|p.Arg866Lys	S125	yellow green leaf color	yellow leaf color & incompact leafy hea
BAA07g43520	BraA07g043060.3C	A07	37257303	G	A	missense_variant	MODERATE	c.524C>T|p.Ser175Phe	S130	small plant	small plant
BAA06g13010	BraA06g012270.3C	A06	6503867	C	T	splice_acceptor_variant&intron_variant	HIGH	c.576-1G>A|	S133	small plant	small plant
BAA07g27380	BraA07g027470.3C	A07	29130162	G	A	missense_variant	MODERATE	c.946G>A|p.Glu316Lys	S132	leaf edge with mid wavy
BAA09g09260	BraA09g008650.3C	A09	5153812	C	T	missense_variant	MODERATE	c.224G>A|p.Arg75Lys	S132	leaf edge with mid wavy
									S137
									S215		light green leaf color
BAA03g62020	BraA03g059620.3C	A03	31431892	G	A	missense_variant	MODERATE	c.1058G>A|p.Arg353Lys	S136	light green leaf color
BAA06g44380	BraA06g042650.3C	A06	28430238	G	A	missense_variant	MODERATE	c.394G>A|p.Glu132Lys	S138	small plantVSlight green leaf color
BAA02g28700	BraA02g025960.3C	A02	16161166	C	T	splice_donor_variant&intron_variant	HIGH	c.351+1G>A|	S140	small plantVSlight green leaf color
BAA06g11540	BraA06g010900.3C	A06	5846728	G	A	missense_variant	MODERATE	c.1643C>T|p.Pro548Leu	S143
BAA06g12340	BraA06g011630.3C	A06	6212630	G	A	missense_variant	MODERATE	c.2619G>A|p.Met873Ile	S146
BAA02g33990	BraA02g031590.3C	A02	29108865	G	A	missense_variant	MODERATE	c.68C>T|p.Ser23Phe	S148	leaf rolls inward
BAA08g13750	BraA08g013560.3C	A08	11907724	C	T	missense_variant	MODERATE	c.356C>T|p.Thr119Ile	S148	leaf rolls inward
									S210
									S31		leaf rolls inward
BAA01g25460	BraA01g023880.3C	A01	13831344	C	T	missense_variant	MODERATE	c.1256C>T|p.Ala419Val	S148
									S30
									S31		leaf rolls inward
BAA09g42840	BraA09g041350.3C	A09	49103787	C	T	missense_variant	MODERATE	c.172G>A|p.Asp58Asn	S152
BAA06g11540	BraA06g010900.3C	A06	5849020	C	T	missense_variant	MODERATE	c.88G>A|p.Ala30Thr	S156	small plantVSlight green leaf color	small plantVSlight green leaf color
BAA06g31550	BraA06g030340.3C	A06	21438006	C	T	splice_acceptor_variant&intron_variant	HIGH	c.535-1G>A|	S156	small plantVSlight green leaf color	small plantVSlight green leaf color
BAA06g17240	BraA06g016080.3C	A06	8664703	C	T	splice_donor_variant&intron_variant	HIGH	c.375+1G>A|	S157
BAA09g11660	BraA09g010980.3C	A09	6546017	G	A	splice_acceptor_variant&intron_variant	HIGH	c.502-1G>A|	S16
BAA08g13750	BraA08g013560.3C	A08	11907780	G	A	missense_variant	MODERATE	c.412G>A|p.Asp138Asn	S161
BAA08g17980	BraA08g017660.3C	A08	14504889	C	T	missense_variant	MODERATE	c.442G>A|p.Asp148Asn	S162	leaf folds	leaf folds
BAA04g32060	BraA04g030980.3C	A04	29729266	C	T	missense_variant	MODERATE	c.559G>A|p.Glu187Lys	S164	leaf with yellow spots
BAA08g05310	BraA08g005300.3C	A08	3956981	C	T	missense_variant	MODERATE	c.925G>A|p.Asp309Asn	S164	leaf with yellow spots
BAA06g12340	BraA06g011630.3C	A06	6205812	C	T	intron_variant	MODIFIER	c.1257+843C>T|	S165
BAA02g02060	BraA02g001920.3C	A02	917049	C	T	missense_variant	MODERATE	c.1130G>A|p.Gly377Glu	S167		non-heading
BAA01g41660	BraA01g039570.3C	A01	27710387	C	T	missense_variant	MODERATE	c.548C>T|p.Ser183Phe	S168
BAA06g36790	BraA06g035450.3C	A06	24342069	G	A	splice_acceptor_variant&intron_variant	HIGH	c.33-1G>A|	S169	small plant	small plant & non-heading & yellow leaf color
BAA09g06310	BraA09g005870.3C	A09	3536833	G	A	missense_variant	MODERATE	c.401G>A|p.Gly134Glu	S169	small plant	small plant & non-heading & yellow leaf color
BAA02g28700	BraA02g025960.3C	A02	16161702	C	T	missense_variant	MODERATE	c.4G>A|p.Glu2Lys	S172	flat leaf with large leaf angle
									S217	small plant & narrow leaf	more leaf veins & small plant & non-heading
BAA09g61640	BraA09g058650.3C	A09	58577374	G	A	missense_variant	MODERATE	c.37C>T|p.Arg13Cys	S172	flat leaf with large leaf angle
									S217	small plant & narrow leaf	more leaf veins & small plant & non-heading
BAA02g02060	BraA02g001920.3C	A02	917964	C	T	missense_variant	MODERATE	c.466G>A|p.Val156Ile	S175
BAA05g21260	BraA05g020870.3C	A05	13495741	G	A	missense_variant	MODERATE	c.562G>A|p.Ala188Thr	S176
BAA06g12340	BraA06g011630.3C	A06	6212605	C	T	missense_variant	MODERATE	c.2594C>T|p.Ala865Val	S176
BAA09g05400	BraA09g005110.3C	A09	3099038	T	C	splice_region_variant&intron_variant	LOW	c.747-6T>C|	S176
BAA03g02520	BraA03g002360.3C	A03	1107551	G	A	missense_variant	MODERATE	c.728C>T|p.Ser243Phe	S177
BAA03g29830	BraA03g028480.3C	A03	13972254	C	T	missense_variant	MODERATE	c.71C>T|p.Ser24Phe	S177
BAA08g28260	BraA08g027760.3C	A08	19700407	C	T	missense_variant	MODERATE	c.988C>T|p.Pro330Ser	S178	small plant & leaf fold with leaf bubble	leaf fold with leaf bubble
BAA02g02060	BraA02g001920.3C	A02	917360	C	T	missense_variant	MODERATE	c.913G>A|p.Glu305Lys	S18	yellow leaf color	yellow leaf color
BAA05g21260	BraA05g020870.3C	A05	13494993	C	T	missense_variant	MODERATE	c.44C>T|p.Pro15Leu	S18	yellow leaf color	yellow leaf color
BAA08g05310	BraA08g005300.3C	A08	3957129	C	T	missense_variant	MODERATE	c.854G>A|p.Arg285Gln	S180	leaf rolls inward
BAA01g01530	BraA01g001380.3C	A01	686300	G	A	missense_variant	MODERATE	c.622G>A|p.Glu208Lys	S181
BAA08g30230	BraA08g029660.3C	A08	20512903	G	A	missense_variant	MODERATE	c.643G>A|p.Gly215Ser	S182	small plant & flat leaf	small plant & non-heading
BAA06g13010	BraA06g012270.3C	A06	6503351	G	A	missense_variant	MODERATE	c.866C>T|p.Pro289Leu	S186
BAA08g28260	BraA08g027760.3C	A08	19699925	G	T	missense_variant	MODERATE	c.685G>T|p.Val229Leu	S186
									S275	small plant	small plant
BAA08g30230	BraA08g029660.3C	A08	20513016	G	A	splice_region_variant&intron_variant	LOW	c.656-7G>A|	S193	light green leaf color & flat leaf & leaf protrusions	ight green leaf color
BAA07g41190	BraA07g040820.3C	A07	36236334	C	T	missense_variant	MODERATE	c.140G>A|p.Gly47Glu	S195
									S90
BAA09g05400	BraA09g005110.3C	A09	3099124	C	T	missense_variant	MODERATE	c.827C>T|p.Ser276Phe	S196
BAA08g30230	BraA08g029660.3C	A08	20514992	C	T	missense_variant	MODERATE	c.1747C>T|p.Pro583Ser	S198	leaf edge with mid wavy
BAA04g16570	BraA04g016470.3C	A04	20972012	G	A	intron_variant	MODIFIER	c.307-33C>T|	S201	leaf edge with mid wavy
BAA06g12340	BraA06g011630.3C	A06	6208995	C	T	missense_variant	MODERATE	c.1841C>T|p.Ser614Phe	S202
BAA08g30230	BraA08g029660.3C	A08	20513031	G	A	missense_variant	MODERATE	c.664G>A|p.Val222Ile	S202
BAA08g30230	BraA08g029660.3C	A08	20514186	G	A	missense_variant	MODERATE	c.1277G>A|p.Gly426Glu	S202
BAA10g28130	BraA10g027420.3C	A10	21674391	G	A	missense_variant	MODERATE	c.422G>A|p.Gly141Glu	S202
BAA07g40250	BraA07g039870.3C	A07	35781671	G	A	missense_variant	MODERATE	c.83C>T|p.Pro28Leu	S206
									S26	narrow leaf & light green leaf color	yellow leaf color
BAA01g41660	BraA01g039570.3C	A01	27710681	C	T	missense_variant	MODERATE	c.842C>T|p.Pro281Leu	S211
									S227	Small leaf angle	big plant
BAA08g16230	BraA08g016120.3C	A08	13520611	G	A	missense_variant	MODERATE	c.317C>T|p.Ser106Phe	S217	small plant & narrow leaf	small plant & narrow leaf
BAA08g13750	BraA08g013560.3C	A08	11909135	C	T	missense_variant	MODERATE	c.1340C>T|p.Ser447Phe	S23	leaf rolls inward
BAA08g17980	BraA08g017660.3C	A08	14504302	C	T	missense_variant	MODERATE	c.754G>A|p.Glu252Lys	S230	yellow leaf color
BAA01g01530	BraA01g001380.3C	A01	686003	C	T	missense_variant	MODERATE	c.325C>T|p.Pro109Ser	S231	leaf rolls inward
BAA06g12340	BraA06g011630.3C	A06	6212149	G	A	missense_variant	MODERATE	c.2294G>A|p.Arg765His	S234	small plant	small plant & incompact leafy head
BAA09g11660	BraA09g010980.3C	A09	6545542	G	A	missense_variant	MODERATE	c.199G>A|p.Glu67Lys	S235	leaf edge with large wavy
BAA10g27440	BraA10g026850.3C	A10	21406462	G	A	splice_region_variant&intron_variant	LOW	c.430+5G>A|	S239
BAA08g25280	BraA08g024790.3C	A08	18290941	G	A	missense_variant	MODERATE	c.866C>T|p.Ala289Val	S241	leaf rolls	incompact leafy head
BAA06g29970	BraA06g028870.3C	A06	20433288	C	T	missense_variant	MODERATE	c.508G>A|p.Glu170Lys	S242
BAA05g05150	BraA05g004870.3C	A05	2507034	G	A	missense_variant	MODERATE	c.73G>A|p.Asp25Asn	S244	light green leaf color	light green leaf color
BAA08g16230	BraA08g016120.3C	A08	13519665	G	A	missense_variant	MODERATE	c.1010C>T|p.Ser337Leu	S245
BAA10g27440	BraA10g026850.3C	A10	21408311	G	A	missense_variant	MODERATE	c.1264G>A|p.Ala422Thr	S245
BAA01g01530	BraA01g001380.3C	A01	686808	G	A	missense_variant	MODERATE	c.1130G>A|p.Arg377Lys	S247		incompact leafy head
BAA06g12340	BraA06g011630.3C	A06	6212035	C	T	missense_variant	MODERATE	c.2180C>T|p.Ala727Val	S247		incompact leafy head
BAA06g17240	BraA06g016080.3C	A06	8663878	C	T	missense_variant	MODERATE	c.835G>A|p.Ala279Thr	S247		incompact leafy head
BAA10g28130	BraA10g027420.3C	A10	21674322	C	T	intron_variant	MODIFIER	c.414+16C>T|	S247		incompact leafy head
BAA06g29970	BraA06g028870.3C	A06	20432785	C	T	intron_variant	MODIFIER	c.792+104G>A|	S25		incompact leafy head
BAA03g02520	BraA03g002360.3C	A03	1107912	C	T	missense_variant	MODERATE	c.367G>A|p.Val123Ile	S252
BAA07g43520	BraA07g043060.3C	A07	37255839	G	A	missense_variant	MODERATE	c.1361C>T|p.Ser454Phe	S259
BAA03g00650	BraA03g000520.3C	A03	245505	G	A	missense_variant	MODERATE	c.724G>A|p.Glu242Lys	S261	leaf with yellow spots	light green leaf color & incompact leafy head
BAA09g09260	BraA09g008650.3C	A09	5152326	C	T	intron_variant	MODIFIER	c.766-33G>A|	S261	leaf with yellow spots	light green leaf color & incompact leafy head
BAA03g00650	BraA03g000520.3C	A03	244287	G	A	missense_variant	MODERATE	c.110G>A|p.Gly37Asp	S262	leaf folds & leaf rolls inward
BAA05g21020	BraA05g020670.3C	A05	13212100	G	A	splice_region_variant&intron_variant	LOW	c.718-4G>A|	S262	leaf folds & leaf rolls inward
BAA05g21020	BraA05g020670.3C	A05	13212248	C	T	missense_variant	MODERATE	c.862C>T|p.Pro288Ser	S262	leaf folds & leaf rolls inward
BAA06g36790	BraA06g035450.3C	A06	24342745	C	T	missense_variant	MODERATE	c.311C>T|p.Ala104Val	S264	yellow leaf color
BAA06g13010	BraA06g012270.3C	A06	6502914	C	T	missense_variant	MODERATE	c.1094G>A|p.Arg365His	S266	leaf folds
BAA06g36790	BraA06g035450.3C	A06	24342975	C	T	missense_variant	MODERATE	c.442C>T|p.Arg148Trp	S267	small plant & leaf edge rolls inward	samll plant & non-heading
BAA01g04460	BraA01g004130.3C	A01	1989520	G	A	missense_variant	MODERATE	c.52C>T|p.Leu18Phe	S268
BAA07g12120	BraA07g012460.3C	A07	20562410	G	A	missense_variant	MODERATE	c.646C>T|p.Pro216Ser	S271
BAA07g25530	BraA07g025770.3C	A07	28237821	G	A	missense_variant	MODERATE	c.808G>A|p.Glu270Lys	S272
BAA01g11930	BraA01g010840.3C	A01	5582180	G	A	missense_variant	MODERATE	c.1606G>A|p.Glu536Lys	S273	leaf folds
BAA06g29970	BraA06g028870.3C	A06	20433531	G	A	intron_variant	MODIFIER	c.361-13C>T|	S275	small plant	small plant & incompact leafy head
BAA07g11730	BraA07g012040.3C	A07	20371769	C	T	missense_variant	MODERATE	c.26G>A|p.Arg9Gln	S278	leaf rolls outward
BAA02g47540	BraA02g045200.3C	A02	38292576	G	A	intron_variant	MODIFIER	c.643+16C>T|	S281
BAA07g41190	BraA07g040820.3C	A07	36236331	G	A	missense_variant	MODERATE	c.143C>T|p.Ser48Phe	S281
BAA07g41190	BraA07g040820.3C	A07	36235823	C	T	splice_donor_variant&intron_variant	HIGH	c.495+1G>A|	S283	leaf rolls outward
BAA07g43520	BraA07g043060.3C	A07	37257966	G	A	missense_variant	MODERATE	c.46C>T|p.Arg16Cys	S283	leaf rolls outward
BAA01g41660	BraA01g039570.3C	A01	27709692	G	A	missense_variant	MODERATE	c.83G>A|p.Gly28Glu	S284
BAA01g25460	BraA01g023880.3C	A01	13831370	G	A	missense_variant	MODERATE	c.1282G>A|p.Glu428Lys	S288
BAA09g05400	BraA09g005110.3C	A09	3097698	C	T	splice_region_variant&intron_variant	LOW	c.190+5C>T|	S288
BAA05g21260	BraA05g020870.3C	A05	13497548	C	T	stop_gained	HIGH	c.1318C>T|p.Gln440*	S289	leaf folds
									S290	leaf folds	small plant & incompact leafy head
BAA06g12340	BraA06g011630.3C	A06	6212193	G	A	missense_variant	MODERATE	c.2338G>A|p.Glu780Lys	S292
BAA10g27440	BraA10g026850.3C	A10	21406872	C	T	missense_variant&splice_region_variant	MODERATE	c.553C>T|p.Leu185Phe	S296
BAA07g27380	BraA07g027470.3C	A07	29128970	G	A	splice_region_variant&synonymous_variant	LOW	c.210G>A|p.Arg70Arg	S298		leafy head with inward curvature
BAA08g30710	BraA08g030060.3C	A08	20663502	C	T	missense_variant	MODERATE	c.1496C>T|p.Thr499Ile	S303	mall plant & yellow leaf color	mall plant & yellow leaf color
BAA10g28130	BraA10g027420.3C	A10	21673787	C	T	missense_variant	MODERATE	c.82C>T|p.Pro28Ser	S308
BAA01g25460	BraA01g023880.3C	A01	13831101	G	A	missense_variant	MODERATE	c.1013G>A|p.Arg338Lys	S32	flat leaf	incompact leafy head
BAA01g11890	BraA01g010840.3C	A01	5566290	G	A	missense_variant	MODERATE	c.109G>A|p.Glu37Lys	S34	serrated leaf	incompact leafy head
BAA06g31550	BraA06g030340.3C	A06	21438353	G	A	missense_variant	MODERATE	c.352C>T|p.Pro118Ser	S35	leaf rolls outward	leaf rolls outward & incompact leafy head
BAA06g45690	BraA06g043980.3C	A06	29111904	G	A	stop_gained	HIGH	c.232C>T|p.Gln78*	S42	dark green leaf color
BAA02g33990	BraA02g031590.3C	A02	29106716	C	T	missense_variant	MODERATE	c.1505G>A|p.Arg502Lys	S46
BAA06g12340	BraA06g011630.3C	A06	6205567	G	A	intron_variant	MODIFIER	c.1257+598G>A|	S50
BAA02g07420	BraA02g006920.3C	A02	3185538	G	A	missense_variant	MODERATE	c.1132G>A|p.Asp378Asn	S51	dark green leaf color
BAA03g60950	BraA03g058630.3C	A03	30717298	G	A	missense_variant	MODERATE	c.26G>A|p.Ser9Asn	S51	dark green leaf color
BAA08g25280	BraA08g024790.3C	A08	18291691	C	T	missense_variant	MODERATE	c.361G>A|p.Asp121Asn	S51
BAA09g61640	BraA09g058650.3C	A09	58576423	C	T	missense_variant	MODERATE	c.706G>A|p.Glu236Lys	S56
BAA09g62170	BraA09g059170.3C	A09	58804843	C	T	missense_variant	MODERATE	c.602C>T|p.Thr201Ile	S60
BAA01g45100	BraA01g042720.3C	A01	30064973	G	A	missense_variant	MODERATE	c.505G>A|p.Asp169Asn	S61	small plant	small plant & incompact leafy head
BAA07g12120	BraA07g012460.3C	A07	20563196	G	A	missense_variant	MODERATE	c.284C>T|p.Pro95Leu	S62
BAA06g12340	BraA06g011630.3C	A06	6204904	G	A	missense_variant	MODERATE	c.1192G>A|p.Asp398Asn	S63
BAA08g30410	BraA08g029800.3C	A08	20573193	G	A	missense_variant	MODERATE	c.971C>T|p.Ser324Phe	S64	less leaf number	less leaf number & incompact leafy head
BAA09g62170	BraA09g059170.3C	A09	58804408	G	A	missense_variant	MODERATE	c.167G>A|p.Cys56Tyr	S65	yellow leaf color
BAA01g11890	BraA01g010840.3C	A01	5567360	G	A	missense_variant	MODERATE	c.433G>A|p.Val145Ile	S67
BAA08g13750	BraA08g013560.3C	A08	11908700	C	T	missense_variant	MODERATE	c.905C>T|p.Pro302Leu	S67
BAA08g16230	BraA08g016120.3C	A08	13520247	C	T	missense_variant	MODERATE	c.592G>A|p.Asp198Asn	S74
BAA03g29830	BraA03g028480.3C	A03	13972903	G	A	missense_variant	MODERATE	c.478G>A|p.Glu160Lys	S77	small leaf angle
									S82
BAA03g24740	BraA03g023540.3C	A03	11328866	G	A	missense_variant	MODERATE	c.550G>A|p.Val184Ile	S78	dark green leaf color
BAA02g33990	BraA02g031590.3C	A02	29107107	C	T	missense_variant	MODERATE	c.1114G>A|p.Glu372Lys	S78	dark green leaf color
									S83	small plant	small plant & incompact leafy head
BAA05g30730	BraA05g030530.3C	A05	33674560	G	A	missense_variant	MODERATE	c.269G>A|p.Ser90Asn	S79		incompact leafy head
									S91
BAA02g28010	BraA02g025960.3C	A02	15774577	C	T	missense_variant	MODERATE	c.769G>A|p.Asp257Asn	S81
									S85	small plant	small plant & incompact leafy head
BAA08g30230	BraA08g029660.3C	A08	20511422	G	A	missense_variant	MODERATE	c.283G>A|p.Val95Ile	S82
									S92
BAA01g30140	BraA01g028190.3C	A01	19152258	C	T	missense_variant	MODERATE	c.311C>T|p.Thr104Ile	S87
BAA08g30410	BraA08g029800.3C	A08	20574473	G	A	missense_variant	MODERATE	c.110C>T|p.Ser37Phe	S98
Mutant plants with smaller leaves

## Sheet: Table S7
The Functional Characterization of Brassica rapa Cyclin Genes by SNP Analysis
Gene ID	3.0ID	Gene Name	Chromosome	position	Ref. Allele	Alt. Allele	Mutant type	Impacts	Amino acid change	Sample ID	Rosette stage	Heading stage
BAA01g25460	BraA01g023880.3C	#REF!	A01	13831101	G	A	missense_variant	MODERATE	c.1013G>A|p.Arg338Lys	S32	flat leaf	incompact leafy head
BAA01g30140	BraA01g028190.3C	#REF!	A01	19151791	G	A	missense_variant	MODERATE	c.70G>A|p.Asp24Asn	S1	narrow leaf & leaf folds
BAA01g45100	BraA01g042720.3C	#REF!	A01	30064973	G	A	missense_variant	MODERATE	c.505G>A|p.Asp169Asn	S61	small plant	small plant & incompact leafy head
BAA02g33990	BraA02g031590.3C	#REF!	A02	29107107	C	T	missense_variant	MODERATE	c.1114G>A|p.Glu372Lys	S83	small plant	small plant & incompact leafy head
BAA06g11540	BraA06g010900.3C	#REF!	A06	5849020	C	T	missense_variant	MODERATE	c.88G>A|p.Ala30Thr	S156	small plantVSlight green leaf color	small plantVSlight green leaf color
BAA06g29970	BraA06g028870.3C	#REF!	A06	20433531	G	A	intron_variant	MODIFIER	c.361-13C>T|	S275	small plant	small plant & incompact leafy head
BAA06g36790	BraA06g035450.3C	#REF!	A06	24342069	G	A	splice_acceptor_variant&intron_variant	HIGH	c.33-1G>A|	S169	small plant	small plant & non-heading & yellow leaf color
BAA06g36790	BraA06g035450.3C	#REF!	A06	24342975	C	T	missense_variant	MODERATE	c.442C>T|p.Arg148Trp	S267	small plant & leaf edge rolls inward	samll plant & non-heading
BAA06g44380	BraA06g042650.3C	#REF!	A06	28430238	G	A	missense_variant	MODERATE	c.394G>A|p.Glu132Lys	S138	small plantVSlight green leaf color
BAA07g40250	BraA07g039870.3C	#REF!	A07	35781671	G	A	missense_variant	MODERATE	c.83C>T|p.Pro28Leu	S26	narrow leaf & light green leaf color	yellow leaf color
BAA08g30710	BraA08g030060.3C	#REF!	A08	20663502	C	T	missense_variant	MODERATE	c.1496C>T|p.Thr499Ile	S303	small plant & yellow leaf color	mall plant & yellow leaf color
BAA09g06310	BraA09g005870.3C	#REF!	A09	3536833	G	A	missense_variant	MODERATE	c.401G>A|p.Gly134Glu	S169	small plant	small plant & non-heading & yellow leaf color
BAA01g41660	BraA01g039570.3C	#REF!	A01	27710760	G	A	missense_variant	MODERATE	c.921G>A|p.Met307Ile	S1	narrow leaf & leaf folds
BAA06g12340	BraA06g011630.3C	#REF!	A06	6212149	G	A	missense_variant	MODERATE	c.2294G>A|p.Arg765His	S234	small plant	small plant & incompact leafy head
BAA09g61640	BraA09g058650.3C	#REF!	A09	58577374	G	A	missense_variant	MODERATE	c.37C>T|p.Arg13Cys	S217	small plant & narrow leaf	more leaf veins & small plant & non-heading
BAA02g28010	BraA02g025960.3C	#REF!	A02	15774577	C	T	missense_variant	MODERATE	c.769G>A|p.Asp257Asn	S85	small plant	small plant & incompact leafy head
BAA02g28700	BraA02g025960.3C	#REF!	A02	16161166	C	T	splice_donor_variant&intron_variant	HIGH	c.351+1G>A|	S140	small plantVSlight green leaf color
BAA02g28700	BraA02g025960.3C	#REF!	A02	16161702	C	T	missense_variant	MODERATE	c.4G>A|p.Glu2Lys	S217	small plant & narrow leaf	more leaf veins & small plant & non-heading
BAA07g43520	BraA07g043060.3C	#REF!	A07	37257303	G	A	missense_variant	MODERATE	c.524C>T|p.Ser175Phe	S130	small plant	small plant
BAA06g31550	BraA06g030340.3C	#REF!	A06	21438006	C	T	splice_acceptor_variant&intron_variant	HIGH	c.535-1G>A|	S156	small plantVSlight green leaf color	small plantVSlight green leaf color
BAA08g28260	BraA08g027760.3C	#REF!	A08	19700407	C	T	missense_variant	MODERATE	c.988C>T|p.Pro330Ser	S178	small plant & leaf fold with leaf bubble	leaf fold with leaf bubble
BAA08g28260	BraA08g027760.3C	#REF!	A08	19699925	G	T	missense_variant	MODERATE	c.685G>T|p.Val229Leu	S275	small plant	small plant
BAA06g13010	BraA06g012270.3C	#REF!	A06	6503867	C	T	splice_acceptor_variant&intron_variant	HIGH	c.576-1G>A|	S133	small plant	small plant
BAA08g30230	BraA08g029660.3C	#REF!	A08	20512903	G	A	missense_variant	MODERATE	c.643G>A|p.Gly215Ser	S182	small plant & flat leaf	small plant & non-heading
BAA08g16230	BraA08g016120.3C	#REF!	A08	13520611	G	A	missense_variant	MODERATE	c.317C>T|p.Ser106Phe	S217	small plant & narrow leaf	small plant & narrow leaf

## Sheet: Table S8
Expression Profiles of Brassica rapa Cyclin Genes by Transcriptome Analysis
		Chinese cabbage-heading Translocation line 16-1
#ID	T01_FPKM	T02_FPKM	T03_FPKM	T04_FPKM	T05_FPKM	T06_FPKM	T06_count	T04_T06_T05_vs_T01_T02_T03_DESeq_FDR	T04_T06_T05_vs_T01_T02_T03_DESeq_log2FC	COG_class_annotation	GO_annotation	KOG_class_annotation	Pfam_annotation
BraA01g001380.3C	1.56878	1.47674	1.13756	6.63299	6.68473	2.52057	53	0.0109929	-1.96326	Cell cycle control, cell division, chromosome partitioning	Biological Process: regulation of cyclin-dependent protein serine/threonine kinase activity (GO:0000079);; Biological Process: microtubule cytoskeleton organization (GO:0000226);; Biological Process: cytokinesis by cell plate formation (GO:0000911);; Biological Process: regulation of cell growth (GO:0001558);; Cellular Component: nucleus (GO:0005634);; Biological Process: DNA replication (GO:0006…	Cell cycle control, cell division, chromosome partitioning	Cyclin, N-terminal domain;; Cyclin, C-terminal domain
BraA08g027760.3C	0.88102	2.0072	0.234364	6.18814	6.73073	3.3467	86	0.000256254	-2.34358	Cell cycle control, cell division, chromosome partitioning	Biological Process: regulation of cyclin-dependent protein serine/threonine kinase activity (GO:0000079);; Cellular Component: nucleus (GO:0005634);; Biological Process: DNA replication initiation (GO:0006270);; Biological Process: regulation of DNA replication (GO:0006275);; Biological Process: DNA methylation (GO:0006306);; Biological Process: methylation-dependent chromatin silencing (GO:00063…	Cell cycle control, cell division, chromosome partitioning	Cyclin, N-terminal domain;; Cyclin, C-terminal domain
BraA08g016120.3C	3.74248	2.90031	3.22903	14.2145	9.05981	8.29917	98	0.00168181	-1.68852	--	Biological Process: G1/S transition of mitotic cell cycle (GO:0000082);; Biological Process: nuclear division (GO:0000280);; Biological Process: cytokinesis by cell plate formation (GO:0000911);; Molecular Function: protein binding (GO:0005515);; Cellular Component: nucleus (GO:0005634);; Biological Process: regulation of DNA replication (GO:0006275);; Biological Process: response to cytokinin (G…	Cell cycle control, cell division, chromosome partitioning	Cyclin, N-terminal domain;; Cyclin, C-terminal domain
BraA03g058630.3C	11.5061	14.068	14.6585	19.2467	20.4336	16.6463	425	0.0385265	-0.730554	--	Biological Process: G1/S transition of mitotic cell cycle (GO:0000082);; Biological Process: nuclear division (GO:0000280);; Biological Process: cytokinesis by cell plate formation (GO:0000911);; Molecular Function: protein binding (GO:0005515);; Cellular Component: nucleus (GO:0005634);; Biological Process: regulation of DNA replication (GO:0006275);; Biological Process: response to cytokinin (G…	Cell cycle control, cell division, chromosome partitioning	Cyclin, N-terminal domain;; Cyclin, C-terminal domain
BraA01g004130.3C	1.01905	1.04339	2.18741	11.0596	11.0454	5.51026	75	1.90488e-05	-2.72008	--	Biological Process: G1/S transition of mitotic cell cycle (GO:0000082);; Biological Process: nuclear division (GO:0000280);; Biological Process: cytokinesis by cell plate formation (GO:0000911);; Molecular Function: protein binding (GO:0005515);; Cellular Component: nucleus (GO:0005634);; Biological Process: regulation of DNA replication (GO:0006275);; Biological Process: response to cytokinin (G…	Cell cycle control, cell division, chromosome partitioning	Cyclin, N-terminal domain;; Cyclin, C-terminal domain
BraA09g058650.3C	2.72132	1.81338	1.03705	4.67388	3.99797	2.53825	39	0.222302	-1.00679	Cell cycle control, cell division, chromosome partitioning	Biological Process: nuclear division (GO:0000280);; Biological Process: cytokinesis by cell plate formation (GO:0000911);; Cellular Component: nucleus (GO:0005634);; Biological Process: regulation of DNA replication (GO:0006275);; Biological Process: cell proliferation (GO:0008283);; Biological Process: lateral root formation (GO:0010311);; Biological Process: regulation of G2/M transition of mit…	Cell cycle control, cell division, chromosome partitioning	Cyclin, N-terminal domain;; Cyclin, C-terminal domain
BraA06g011630.3C	8.02878	6.01036	6.27468	48.2359	35.841	16.762	433	0.00649563	-2.31631	Cell cycle control, cell division, chromosome partitioning	Biological Process: nuclear division (GO:0000280);; Biological Process: cytokinesis by cell plate formation (GO:0000911);; Cellular Component: nucleus (GO:0005634);; Biological Process: regulation of DNA replication (GO:0006275);; Biological Process: cell proliferation (GO:0008283);; Biological Process: lateral root formation (GO:0010311);; Biological Process: regulation of G2/M transition of mit…	Cell cycle control, cell division, chromosome partitioning	Cyclin, N-terminal domain;; Cyclin, C-terminal domain
BraA07g016670.3C	7.24829	9.73739	6.76672	26.4158	28.3301	21.4531	293	5.68072e-06	-1.70271	Cell cycle control, cell division, chromosome partitioning	Biological Process: mitotic cell cycle (GO:0000278);; Molecular Function: cyclin-dependent protein serine/threonine kinase activity (GO:0004693);; Molecular Function: protein binding (GO:0005515);; Cellular Component: nucleus (GO:0005634);; Biological Process: stomatal lineage progression (GO:0010440);; Biological Process: DNA endoreduplication (GO:0042023);; Biological Process: regulation of cel…	Cell cycle control, cell division, chromosome partitioning	Cyclin, N-terminal domain;; Cyclin, C-terminal domain
BraA07g027470.3C	0.474552	0	0.165137	7.43069	4.57665	1.4786	36	0.00416543	-4.51864	Cell cycle control, cell division, chromosome partitioning	Biological Process: regulation of cyclin-dependent protein serine/threonine kinase activity (GO:0000079);; Cellular Component: nucleus (GO:0005634);; Biological Process: DNA replication initiation (GO:0006270);; Biological Process: regulation of DNA replication (GO:0006275);; Biological Process: DNA methylation (GO:0006306);; Biological Process: methylation-dependent chromatin silencing (GO:00063…	Cell cycle control, cell division, chromosome partitioning	Cyclin, N-terminal domain;; Cyclin, C-terminal domain
BraA07g039870.3C	0.37825	0.392227	0.156564	3.84925	3.25782	1.0464	20	0.00771997	-3.13671	Cell cycle control, cell division, chromosome partitioning	Biological Process: regulation of cyclin-dependent protein serine/threonine kinase activity (GO:0000079);; Cellular Component: nucleus (GO:0005634);; Biological Process: DNA replication initiation (GO:0006270);; Biological Process: regulation of DNA replication (GO:0006275);; Biological Process: DNA methylation (GO:0006306);; Biological Process: methylation-dependent chromatin silencing (GO:00063…	Cell cycle control, cell division, chromosome partitioning	Cyclin, N-terminal domain;; Cyclin, C-terminal domain
BraA06g028870.3C	2.52437	4.83459	4.0853	5.90314	5.77277	5.99278	113	0.205042	-0.717782	--	Biological Process: mitotic cell cycle (GO:0000278);; Molecular Function: protein binding (GO:0005515);; Cellular Component: nucleus (GO:0005634);; Biological Process: response to sucrose (GO:0009744);; Biological Process: xylem development (GO:0010089);; Biological Process: stomatal lineage progression (GO:0010440);; Molecular Function: cyclin-dependent protein serine/threonine kinase regulator …	Cell cycle control, cell division, chromosome partitioning	Cyclin, N-terminal domain;; Cyclin, C-terminal domain
BraA07g043060.3C	7.5061	10.068	11.6585	22.2467	24.4336	21.6463	295	0.0385265	-130554223109132	--	Biological Process: G1/S transition of mitotic cell cycle (GO:0000082);; Biological Process: nuclear division (GO:0000280);; Biological Process: cytokinesis by cell plate formation (GO:0000911);; Molecular Function: protein binding (GO:0005515);; Cellular Component: nucleus (GO:0005634);; Biological Process: regulation of DNA replication (GO:0006275);; Biological Process: response to cytokinin (G…	Cell cycle control, cell division, chromosome partitioning	Cyclin, N-terminal domain;; Cyclin, C-terminal domain
BraA03g002360.3C	0.293045	0	0.238397	10.4699	5.87299	2.89909	49	0.00028547	-5.19353	Cell cycle control, cell division, chromosome partitioning	Biological Process: regulation of cyclin-dependent protein serine/threonine kinase activity (GO:0000079);; Biological Process: nuclear division (GO:0000280);; Biological Process: cytokinesis by cell plate formation (GO:0000911);; Cellular Component: nucleus (GO:0005634);; Cellular Component: cytoplasm (GO:0005737);; Biological Process: regulation of DNA replication (GO:0006275);; Biological Proce…	Cell cycle control, cell division, chromosome partitioning	Cyclin, N-terminal domain;; Cyclin, C-terminal domain
BraA03g059620.3C	0.489177	0.290485	0.233359	8.48817	5.57722	0.869195	20	0.0341324	-3.85375	Cell cycle control, cell division, chromosome partitioning	Biological Process: regulation of cyclin-dependent protein serine/threonine kinase activity (GO:0000079);; Cellular Component: nucleus (GO:0005634);; Biological Process: DNA replication (GO:0006260);; Biological Process: DNA methylation (GO:0006306);; Biological Process: cell proliferation (GO:0008283);; Biological Process: stomatal lineage progression (GO:0010440);; Molecular Function: cyclin-de…	Cell cycle control, cell division, chromosome partitioning	Cyclin, N-terminal domain;; Cyclin, C-terminal domain
BraA06g030340.3C	1.06469	0.591426	0.913597	13.7918	9.63219	1.80678	32	0.0355714	-3.33171	Cell cycle control, cell division, chromosome partitioning	Biological Process: regulation of cyclin-dependent protein serine/threonine kinase activity (GO:0000079);; Cellular Component: nucleus (GO:0005634);; Biological Process: DNA replication (GO:0006260);; Biological Process: DNA methylation (GO:0006306);; Biological Process: cell proliferation (GO:0008283);; Biological Process: stomatal lineage progression (GO:0010440);; Molecular Function: cyclin-de…	Cell cycle control, cell division, chromosome partitioning	Cyclin, N-terminal domain;; Cyclin, C-terminal domain
BraA02g001920.3C	0.601889	0.827993	0.518141	10.026	7.04842	2.00561	43	0.0133095	-3.30765	Cell cycle control, cell division, chromosome partitioning	Biological Process: regulation of cyclin-dependent protein serine/threonine kinase activity (GO:0000079);; Biological Process: nuclear division (GO:0000280);; Biological Process: cytokinesis by cell plate formation (GO:0000911);; Cellular Component: nucleus (GO:0005634);; Cellular Component: cytoplasm (GO:0005737);; Biological Process: regulation of DNA replication (GO:0006275);; Biological Proce…	Cell cycle control, cell division, chromosome partitioning	Cyclin, N-terminal domain;; Cyclin, C-terminal domain
BraA02g006920.3C	0.615596	0.896018	0.849876	10.3638	7.16837	3.06287	62	0.00306826	-3.15475	Cell cycle control, cell division, chromosome partitioning	Biological Process: regulation of cyclin-dependent protein serine/threonine kinase activity (GO:0000079);; Biological Process: cytokinesis by cell plate formation (GO:0000911);; Cellular Component: nucleus (GO:0005634);; Cellular Component: cytoplasm (GO:0005737);; Biological Process: DNA replication initiation (GO:0006270);; Biological Process: regulation of DNA replication (GO:0006275);; Biolog…	Cell cycle control, cell division, chromosome partitioning	Cyclin, N-terminal domain;; Cyclin, C-terminal domain
BraA08g005310.3C	1.27612	1.27043	0.492558	6.02004	5.10194	3.63026	51	0.00148596	-2.29294	Cell cycle control, cell division, chromosome partitioning	Biological Process: regulation of cyclin-dependent protein serine/threonine kinase activity (GO:0000079);; Molecular Function: cyclin-dependent protein serine/threonine kinase activity (GO:0004693);; Cellular Component: nucleus (GO:0005634);; Cellular Component: cytoplasm (GO:0005737);; Biological Process: regulation of G2/M transition of mitotic cell cycle (GO:0010389);; Molecular Function: prot…	Cell cycle control, cell division, chromosome partitioning	Cyclin, N-terminal domain;; Cyclin, C-terminal domain
BraA05g020870.3C	0.836649	1.52781	1.10932	6.86571	5.61703	4.1602	102	2.29988e-05	-2.23041	Cell cycle control, cell division, chromosome partitioning	Biological Process: regulation of cyclin-dependent protein serine/threonine kinase activity (GO:0000079);; Biological Process: cytokinesis by cell plate formation (GO:0000911);; Cellular Component: nucleus (GO:0005634);; Cellular Component: cytoplasm (GO:0005737);; Biological Process: DNA replication initiation (GO:0006270);; Biological Process: regulation of DNA replication (GO:0006275);; Biolog…	Cell cycle control, cell division, chromosome partitioning	Cyclin, N-terminal domain;; Cyclin, C-terminal domain
BraA10g006790.3C	1.21924	3.76288	2.69742	8.63992	8.96521	7.48669	111	0.000879801	-1.73196	Cell cycle control, cell division, chromosome partitioning	Biological Process: double-strand break repair via homologous recombination (GO:0000724);; Molecular Function: cyclin-dependent protein serine/threonine kinase activity (GO:0004693);; Cellular Component: nucleus (GO:0005634);; Cellular Component: cytoplasm (GO:0005737);; Biological Process: regulation of G2/M transition of mitotic cell cycle (GO:0010389);; Biological Process: stomatal lineage pro…	Cell cycle control, cell division, chromosome partitioning	Cyclin, N-terminal domain;; Cyclin, C-terminal domain
BraA04g030980.3C	12.4737	14.4448	9.97701	24.3108	27.8646	56.501	255	0.0644297	-1.56731	--	Biological Process: regulation of cyclin-dependent protein serine/threonine kinase activity (GO:0000079);; Molecular Function: cyclin-dependent protein serine/threonine kinase activity (GO:0004693);; Biological Process: stomatal lineage progression (GO:0010440);; Molecular Function: protein kinase binding (GO:0019901);;	General function prediction only	Cyclin;; Cyclin, N-terminal domain
BraA06g043980.3C	2.17966	1.51617	3.97631	7.55069	8.12915	5.89944	87	0.00630032	-1.51227	Cell cycle control, cell division, chromosome partitioning		Cell cycle control, cell division, chromosome partitioning	Cyclin, N-terminal domain;; Cyclin, C-terminal domain
BraA03g028480.3C	0.992993	0.484775	1.36708	2.87118	3.07729	1.04349	22	0.116687	-1.30116	Cell cycle control, cell division, chromosome partitioning	Biological Process: nuclear division (GO:0000280);; Biological Process: cytokinesis by cell plate formation (GO:0000911);; Cellular Component: nucleus (GO:0005634);; Biological Process: regulation of DNA replication (GO:0006275);; Biological Process: cell proliferation (GO:0008283);; Biological Process: lateral root formation (GO:0010311);; Biological Process: regulation of G2/M transition of mit…	Cell cycle control, cell division, chromosome partitioning	Cyclin, N-terminal domain;; Cyclin, C-terminal domain
BraA03g023450.3C	2.87369	5.90034	1.5581	10.2957	6.07179	8.71376	44	0.153139	-1.28837	--	Biological Process: regulation of cyclin-dependent protein serine/threonine kinase activity (GO:0000079);; Molecular Function: cyclin-dependent protein serine/threonine kinase activity (GO:0004693);; Biological Process: stomatal lineage progression (GO:0010440);; Molecular Function: protein kinase binding (GO:0019901);;	General function prediction only	Cyclin;; Cyclin, N-terminal domain
BraA06g016080.3C	12.3495	16.601	11.0559	23.08	20.7904	20.3889	547	0.0532202	-0.690508	Cell cycle control, cell division, chromosome partitioning	Biological Process: regulation of cyclin-dependent protein serine/threonine kinase activity (GO:0000079);; Cellular Component: nucleus (GO:0005634);; Molecular Function: cyclin-dependent protein serine/threonine kinase regulator activity (GO:0016538);; Molecular Function: protein kinase binding (GO:0019901);; Biological Process: cell division (GO:0051301);;	Cell cycle control, cell division, chromosome partitioning	Cyclin, N-terminal domain;; Cyclin, C-terminal domain
BraA08g005300.3C	2.73787	2.27134	5.56132	5.8276	4.75289	4.64996	70	0.394132	-0.574155	Cell cycle control, cell division, chromosome partitioning	Cellular Component: nucleus (GO:0005634);; Biological Process: regulation of G2/M transition of mitotic cell cycle (GO:0010389);; Biological Process: stomatal lineage progression (GO:0010440);; Molecular Function: kinase activity (GO:0016301);; Molecular Function: cyclin-dependent protein serine/threonine kinase regulator activity (GO:0016538);; Molecular Function: protein kinase binding (GO:0019…	Cell cycle control, cell division, chromosome partitioning	Cyclin, N-terminal domain;; Cyclin, C-terminal domain
BraA10g027420.3C	1.95124	2.67883	2.64493	2.889	3.41187	3.46364	60	0.487444	-0.560858		Biological Process: mitotic cell cycle (GO:0000278);; Molecular Function: cyclin-dependent protein serine/threonine kinase activity (GO:0004693);; Molecular Function: protein binding (GO:0005515);; Cellular Component: nucleus (GO:0005634);; Cellular Component: cytoplasm (GO:0005737);; Biological Process: response to sucrose (GO:0009744);; Biological Process: xylem development (GO:0010089);; Biolo…	Cell cycle control, cell division, chromosome partitioning	Cyclin, N-terminal domain;; Cyclin, C-terminal domain
BraA06g012270.3C	4.04072	2.44311	5.70848	6.46126	7.23878	3.67538	128	0.394528	-0.535068	Cell cycle control, cell division, chromosome partitioning	Molecular Function: cyclin-dependent protein serine/threonine kinase activity (GO:0004693);; Molecular Function: protein binding (GO:0005515);; Biological Process: stomatal lineage progression (GO:0010440);; Biological Process: regulation of cell cycle (GO:0051726);;	Cell cycle control, cell division, chromosome partitioning	Cyclin, N-terminal domain;; Cyclin, C-terminal domain
BraA09g041350.3C	6.73137	6.71665	6.81343	8.53165	10.4217	9.32558	120	0.387823	-0.517568	Cell cycle control, cell division, chromosome partitioning	Biological Process: mitotic cell cycle (GO:0000278);; Molecular Function: cyclin-dependent protein serine/threonine kinase activity (GO:0004693);; Molecular Function: protein binding (GO:0005515);; Cellular Component: nucleus (GO:0005634);; Biological Process: stomatal lineage progression (GO:0010440);; Biological Process: DNA endoreduplication (GO:0042023);; Biological Process: regulation of cel…	Cell cycle control, cell division, chromosome partitioning	Cyclin, N-terminal domain;; Cyclin, C-terminal domain
BraA09g005110.3C	3.80261	5.2471	5.53954	5.77103	6.32985	5.61464	81	0.648833	-0.319024	--	Biological Process: mitotic cell cycle (GO:0000278);; Biological Process: RNA splicing, via endonucleolytic cleavage and ligation (GO:0000394);; Molecular Function: cyclin-dependent protein serine/threonine kinase activity (GO:0004693);; Cellular Component: cytoplasm (GO:0005737);; Biological Process: regulation of transcription, DNA-templated (GO:0006355);; Biological Process: transcription from…	Cell cycle control, cell division, chromosome partitioning;; Transcription;; Replication, recombination and repair	Cyclin, N-terminal domain;; Transcription factor TFIIB repeat
BraA07g012460.3C	21.7072	21.1821	18.5194	23.3544	24.3245	23.9867	555	0.60366	-0.239041	Cell cycle control, cell division, chromosome partitioning;; Transcription;; Replication, recombination and repair	Biological Process: regulation of cyclin-dependent protein serine/threonine kinase activity (GO:0000079);; Molecular Function: nucleotide binding (GO:0000166);; Cellular Component: nucleus (GO:0005634);; Cellular Component: plasma membrane (GO:0005886);; Biological Process: RNA processing (GO:0006396);; Cellular Component: plasmodesma (GO:0009506);; Biological Process: plant-type hypersensitive r…	General function prediction only	Cyclin, N-terminal domain
BraA09g052400.3C	48.5144	59.4241	44.258	62.057	59.8297	52.2842	594	0.650075	-0.209732	--	Biological Process: regulation of cyclin-dependent protein serine/threonine kinase activity (GO:0000079);; Molecular Function: cyclin-dependent protein serine/threonine kinase activity (GO:0004693);; Cellular Component: nucleus (GO:0005634);; Biological Process: stomatal lineage progression (GO:0010440);; Molecular Function: protein kinase binding (GO:0019901);;	General function prediction only	Cyclin;; Cyclin, N-terminal domain
BraA09g054820.3C	13.4373	10.7884	15.5807	16.9022	12.1305	16.5455	278	0.744405	-0.173506	--	Biological Process: mitotic cell cycle (GO:0000278);; Molecular Function: protein binding (GO:0005515);; Cellular Component: nucleus (GO:0005634);; Biological Process: response to sucrose (GO:0009744);; Biological Process: stomatal lineage progression (GO:0010440);; Molecular Function: cyclin-dependent protein serine/threonine kinase regulator activity (GO:0016538);; Biological Process: DNA endor…	Cell cycle control, cell division, chromosome partitioning	Cyclin, N-terminal domain;; Cyclin, C-terminal domain
BraA04g016470.3C	9.49915	10.9758	12.9916	11.3992	13.958	12.5398	227	0.772215	-0.152478	--	Biological Process: mitotic cell cycle (GO:0000278);; Molecular Function: protein binding (GO:0005515);; Cellular Component: nucleus (GO:0005634);; Biological Process: response to sucrose (GO:0009744);; Biological Process: stomatal lineage progression (GO:0010440);; Molecular Function: cyclin-dependent protein serine/threonine kinase regulator activity (GO:0016538);; Biological Process: DNA endor…	Cell cycle control, cell division, chromosome partitioning	Cyclin, N-terminal domain;; Cyclin, C-terminal domain
BraA06g035450.3C	19.6525	21.6071	18.6253	23.5953	19.7922	21.2703	193	0.829146	-0.133734	Cell cycle control, cell division, chromosome partitioning;; Transcription;; Replication, recombination and repair	Biological Process: regulation of cyclin-dependent protein serine/threonine kinase activity (GO:0000079);; Molecular Function: cyclin-dependent protein serine/threonine kinase activity (GO:0004693);; Biological Process: regulation of transcription, DNA-templated (GO:0006355);; Biological Process: stomatal lineage progression (GO:0010440);; Cellular Component: DNA-directed RNA polymerase II, holoe…	Transcription	Cyclin, N-terminal domain;; Cyclin, C-terminal domain;; Transcription factor TFIIB repeat
			Chinese cabbage-heading Translocation line 16-1（|log2FC| ≥1,(FDR) ≤0.01)
#ID	T01_FPKM	T02_FPKM	T03_FPKM	T04_FPKM	T05_FPKM	T06_FPKM	T06_count	T04_T06_T05_vs_T01_T02_T03_DESeq_FDR	T04_T06_T05_vs_T01_T02_T03_DESeq_log2FC	COG_class_annotation	GO_annotation	KOG_class_annotation	Pfam_annotation
BraA02g006920.3C	0.615596	0.896018	0.849876	10.3638	7.16837	3.06287	62	0.00306826	-3.15475	Cell cycle control, cell division, chromosome partitioning	Biological Process: regulation of cyclin-dependent protein serine/threonine kinase activity (GO:0000079);; Biological Process: cytokinesis by cell plate formation (GO:0000911);; Cellular Component: nucleus (GO:0005634);; Cellular Component: cytoplasm (GO:0005737);; Biological Process: DNA replication initiation (GO:0006270);; Biological Process: regulation of DNA replication (GO:0006275);; Biolog…	Cell cycle control, cell division, chromosome partitioning	Cyclin, N-terminal domain;; Cyclin, C-terminal domain
BraA05g020870.3C	0.836649	1.52781	1.10932	6.86571	5.61703	4.1602	102	2.29988e-05	-2.23041	Cell cycle control, cell division, chromosome partitioning	Biological Process: regulation of cyclin-dependent protein serine/threonine kinase activity (GO:0000079);; Biological Process: cytokinesis by cell plate formation (GO:0000911);; Cellular Component: nucleus (GO:0005634);; Cellular Component: cytoplasm (GO:0005737);; Biological Process: DNA replication initiation (GO:0006270);; Biological Process: regulation of DNA replication (GO:0006275);; Biolog…	Cell cycle control, cell division, chromosome partitioning	Cyclin, N-terminal domain;; Cyclin, C-terminal domain
BraA06g011630.3C	8.02878	6.01036	6.27468	48.2359	35.841	16.762	433	0.00649563	-2.31631	Cell cycle control, cell division, chromosome partitioning	Biological Process: nuclear division (GO:0000280);; Biological Process: cytokinesis by cell plate formation (GO:0000911);; Cellular Component: nucleus (GO:0005634);; Biological Process: regulation of DNA replication (GO:0006275);; Biological Process: cell proliferation (GO:0008283);; Biological Process: lateral root formation (GO:0010311);; Biological Process: regulation of G2/M transition of mit…	Cell cycle control, cell division, chromosome partitioning	Cyclin, N-terminal domain;; Cyclin, C-terminal domain
BraA06g043980.3C	2.17966	1.51617	3.97631	7.55069	8.12915	5.89944	87	0.00630032	-1.51227	Cell cycle control, cell division, chromosome partitioning	Biological Process: regulation of cyclin-dependent protein serine/threonine kinase activity (GO:0000079);; Biological Process: double-strand break repair via homologous recombination (GO:0000724);; Molecular Function: cyclin-dependent protein serine/threonine kinase activity (GO:0004693);; Cellular Component: nucleus (GO:0005634);; Cellular Component: cytoplasm (GO:0005737);; Biological Process: …	Cell cycle control, cell division, chromosome partitioning	Cyclin, N-terminal domain;; Cyclin, C-terminal domain
BraA08g005310.3C	1.27612	1.27043	0.492558	6.02004	5.10194	3.63026	51	0.00148596	-2.29294	Cell cycle control, cell division, chromosome partitioning	Biological Process: regulation of cyclin-dependent protein serine/threonine kinase activity (GO:0000079);; Molecular Function: cyclin-dependent protein serine/threonine kinase activity (GO:0004693);; Cellular Component: nucleus (GO:0005634);; Cellular Component: cytoplasm (GO:0005737);; Biological Process: regulation of G2/M transition of mitotic cell cycle (GO:0010389);; Molecular Function: prot…	Cell cycle control, cell division, chromosome partitioning	Cyclin, N-terminal domain;; Cyclin, C-terminal domain
BraA10g006790.3C	1.21924	3.76288	2.69742	8.63992	8.96521	7.48669	111	0.000879801	-1.73196	Cell cycle control, cell division, chromosome partitioning	Biological Process: double-strand break repair via homologous recombination (GO:0000724);; Molecular Function: cyclin-dependent protein serine/threonine kinase activity (GO:0004693);; Cellular Component: nucleus (GO:0005634);; Cellular Component: cytoplasm (GO:0005737);; Biological Process: regulation of G2/M transition of mitotic cell cycle (GO:0010389);; Biological Process: stomatal lineage pro…	Cell cycle control, cell division, chromosome partitioning	Cyclin, N-terminal domain;; Cyclin, C-terminal domain
BraA03g002360.3C	0.293045	0	0.238397	10.4699	5.87299	2.89909	49	0.00028547	-5.19353	Cell cycle control, cell division, chromosome partitioning	Biological Process: regulation of cyclin-dependent protein serine/threonine kinase activity (GO:0000079);; Biological Process: nuclear division (GO:0000280);; Biological Process: cytokinesis by cell plate formation (GO:0000911);; Cellular Component: nucleus (GO:0005634);; Cellular Component: cytoplasm (GO:0005737);; Biological Process: regulation of DNA replication (GO:0006275);; Biological Proce…	Cell cycle control, cell division, chromosome partitioning	Cyclin, N-terminal domain;; Cyclin, C-terminal domain
BraA08g027760.3C	0.88102	2.0072	0.234364	6.18814	6.73073	3.3467	86	0.000256254	-2.34358	Cell cycle control, cell division, chromosome partitioning	Biological Process: regulation of cyclin-dependent protein serine/threonine kinase activity (GO:0000079);; Cellular Component: nucleus (GO:0005634);; Biological Process: DNA replication initiation (GO:0006270);; Biological Process: regulation of DNA replication (GO:0006275);; Biological Process: DNA methylation (GO:0006306);; Biological Process: methylation-dependent chromatin silencing (GO:00063…	Cell cycle control, cell division, chromosome partitioning	Cyclin, N-terminal domain;; Cyclin, C-terminal domain
BraA08g016120.3C	3.74248	2.90031	3.22903	14.2145	9.05981	8.29917	98	0.00168181	-1.68852	--	Biological Process: G1/S transition of mitotic cell cycle (GO:0000082);; Biological Process: nuclear division (GO:0000280);; Biological Process: cytokinesis by cell plate formation (GO:0000911);; Molecular Function: protein binding (GO:0005515);; Cellular Component: nucleus (GO:0005634);; Biological Process: regulation of DNA replication (GO:0006275);; Biological Process: response to cytokinin (G…	Cell cycle control, cell division, chromosome partitioning	Cyclin, N-terminal domain;; Cyclin, C-terminal domain
BraA01g004130.3C	1.01905	1.04339	2.18741	11.0596	11.0454	5.51026	75	1.90488e-05	-2.72008	--	Biological Process: G1/S transition of mitotic cell cycle (GO:0000082);; Biological Process: nuclear division (GO:0000280);; Biological Process: cytokinesis by cell plate formation (GO:0000911);; Molecular Function: protein binding (GO:0005515);; Cellular Component: nucleus (GO:0005634);; Biological Process: regulation of DNA replication (GO:0006275);; Biological Process: response to cytokinin (G…	Cell cycle control, cell division, chromosome partitioning	Cyclin, N-terminal domain;; Cyclin, C-terminal domain
BraA07g016670.3C	7.24829	9.73739	6.76672	26.4158	28.3301	21.4531	293	5.68072e-06	-1.70271	Cell cycle control, cell division, chromosome partitioning	Biological Process: mitotic cell cycle (GO:0000278);; Molecular Function: cyclin-dependent protein serine/threonine kinase activity (GO:0004693);; Molecular Function: protein binding (GO:0005515);; Cellular Component: nucleus (GO:0005634);; Biological Process: stomatal lineage progression (GO:0010440);; Biological Process: DNA endoreduplication (GO:0042023);; Biological Process: regulation of cel…	Cell cycle control, cell division, chromosome partitioning	Cyclin, N-terminal domain;; Cyclin, C-terminal domain
BraA07g027470.3C	0.474552	0	0.165137	7.43069	4.57665	1.4786	36	0.00416543	-4.51864	Cell cycle control, cell division, chromosome partitioning	Biological Process: regulation of cyclin-dependent protein serine/threonine kinase activity (GO:0000079);; Cellular Component: nucleus (GO:0005634);; Biological Process: DNA replication initiation (GO:0006270);; Biological Process: regulation of DNA replication (GO:0006275);; Biological Process: DNA methylation (GO:0006306);; Biological Process: methylation-dependent chromatin silencing (GO:00063…	Cell cycle control, cell division, chromosome partitioning	Cyclin, N-terminal domain;; Cyclin, C-terminal domain
BraA07g039870.3C	0.37825	0.392227	0.156564	3.84925	3.25782	1.0464	20	0.00771997	-3.13671	Cell cycle control, cell division, chromosome partitioning	Biological Process: regulation of cyclin-dependent protein serine/threonine kinase activity (GO:0000079);; Cellular Component: nucleus (GO:0005634);; Biological Process: DNA replication initiation (GO:0006270);; Biological Process: regulation of DNA replication (GO:0006275);; Biological Process: DNA methylation (GO:0006306);; Biological Process: methylation-dependent chromatin silencing (GO:00063…	Cell cycle control, cell division, chromosome partitioning	Cyclin, N-terminal domain;; Cyclin, C-terminal domain
			Chinese Cabbage-heading Translocation line qdh263
gene_id	qdhS1	qdhB1	log2FoldChange	pvalue	padj	gene_chr	gene_start	gene_end
BraA09g005870.3C	3.05602	17.7276	-2.54536	0.00102464	0.00446986	A09	3427999	3430021
BraA09g058650.3C	15.9491	73.3462	-2.20624	5.86e-10	7.81e-09	A09	41527085	41528756
BraA08g016120.3C	309.143	955.968	-1.62761	3.42e-49	1.54e-46	A08	13174233	13175588
BraA10g026850.3C	25.7213	79.0091	-1.61507	5.35e-07	4.53e-06	A10	17761806	17764332
BraA08g029660.3C	21.3103	58.7528	-1.45474	4.66e-05	0.000276332	A08	20349587	20354332
BraA07g043060.3C	20.9289	55.9072	-1.41892	0.000136046	0.000728234	A07	28644746	28646946
BraA05g004870.3C	63.6239	161.356	-1.34506	1.49e-07	1.39e-06	A05	2493781	2494542
BraA03g058630.3C	246.793	610.402	-1.30465	8.16e-24	5.76e-22	A03	31000883	31002215
BraA09g010980.3C	24.7857	61.26	-1.30028	0.000282732	0.0014173	A09	6317709	6319632
BraA07g039870.3C	78.6365	190.056	-1.26647	1.24e-08	1.37e-07	A07	27174809	27176858
BraA07g025770.3C	12.9511	29.472	-1.19444	0.0136973	0.0423142	A07	19794313	19796231
BraA01g004130.3C	198.736	451.206	-1.18201	5.64e-14	1.26e-12	A01	2002141	2003508
BraA07g027470.3C	137.799	299.519	-1.11761	6.66e-09	7.69e-08	A07	20732255	20734238
BraA06g043980.3C	97.243	210.918	-1.1137	5.08e-08	5.09e-07	A06	28643352	28644921
BraA06g012270.3C	26.7622	57.4772	-1.10135	0.00240186	0.00942539	A06	6551850	6555992
BraA01g039570.3C	177.554	361.965	-1.02993	1.12e-09	1.43e-08	A01	26658540	26660047
BraA02g006920.3C	338.957	691.447	-1.02775	4.44e-14	1.01e-12	A02	3270499	3272381
BraA06g011630.3C	439.641	876.823	-0.994814	2.03e-18	7.84e-17	A06	6250506	6252628
BraA08g005310.3C	80.6147	159.152	-0.979693	2.56e-06	1.94e-05	A08	4072383	4074097
BraA03g002360.3C	376.196	733.763	-0.9629	3.46e-16	1.03e-14	A03	1051126	1052853
BraA03g028480.3C	42.4692	81.4986	-0.93575	0.000911566	0.00403274	A03	14260805	14262519
BraA08g005300.3C	71.3153	135.637	-0.924329	2.57e-05	0.000161543	A08	4068714	4070324
BraA02g001920.3C	381.227	723.674	-0.923427	2.96e-16	8.82e-15	A02	965051	966455
BraA05g020870.3C	234.676	441.409	-0.909406	1.21e-09	1.54e-08	A05	13877912	13880523
BraA03g059620.3C	149.818	278.333	-0.89184	6.61e-08	6.52e-07	A03	31664889	31666889
BraA06g030340.3C	163.254	293.735	-0.847405	4.56e-08	4.61e-07	A06	20983296	20985215
BraA10g006790.3C	88.2277	157.463	-0.834421	7.47e-05	0.000424239	A10	3874537	3876232
BraA08g027760.3C	97.7512	171.875	-0.814876	2.92e-05	0.000181615	A08	19536921	19538864
BraA01g001380.3C	158.617	276.573	-0.799236	3.8e-06	2.79e-05	A01	691860	693690
BraA05g020670.3C	160.757	263.592	-0.711477	4.19e-05	0.000250963	A05	13592971	13594670
BraA07g016670.3C	240.107	332.624	-0.470452	0.00130809	0.00553853	A07	14617049	14618272
			Chinese Cabbage-heading Translocation line qdh263(FPKM≥3,|log2FC| ≥1,(FDR) ≤0.01)
ID	qdhB1_fpkm	qdhB2_fpkm	qdhB3_fpkm	qdhS1_fpkm	qdhS2_fpkm	qdhS3_fpkm	qdhSvsqdhB_log2FoldChange	qdhSvsqdhB_padj
BraA02g006920.3C	25.8342	25.6708	30.6961	14.7683	14.5031	10.9963	-1.02775	1.00556e-12
BraA09g058650.3C	3.0118	3.16268	2.90274	0.571065	0.836689	0.566081	-2.20624	7.8113e-09
BraA07g043060.3C	2.37742	1.78855	1.94934	0.706446	0.544759	1.03888	-1.41892	0.000728234
BraA07g025770.3C	0.936711	0.983638	1.35419	0.375711	0.671625	0.390664	-1.19444	0.0423142
BraA01g039570.3C	16.3391	16.0168	14.2573	6.53681	9.66898	6.66101	-1.02993	1.42834e-08
BraA09g010980.3C	2.12834	3.20485	2.24479	1.1802	1.18898	0.696715	-1.30028	0.0014173
BraA08g029660.3C	1.35945	1.71836	1.48007	0.692147	0.469316	0.491376	-1.45474	0.000276332
BraA06g012270.3C	1.32053	1.38669	2.27464	0.879011	0.585397	0.85306	-1.10135	0.00942539
BraA06g043980.3C	9.25546	11.8681	9.09963	5.20303	5.04924	3.68162	-1.1137	5.09007e-07
BraA01g004130.3C	16.9928	20.1092	24.1419	9.64091	8.06193	9.26082	-1.18201	1.26207e-12
BraA08g016120.3C	43.9499	45.4489	42.0575	14.7208	14.3852	13.4021	-1.62761	1.53564e-46
BraA03g058630.3C	25.8791	29.8932	28.1674	12.225	11.4494	10.2572	-1.30465	5.7643e-22
BraA05g004870.3C	14.3972	10.234	12.0969	4.54974	6.71997	3.20239	-1.34506	1.38583e-06
BraA09g005870.3C	0.668986	0.468334	0.895504	0.105705	0.20378	0.040301	-2.54536	0.00446986
BraA10g026850.3C	3.34552	2.40787	3.40553	1.17603	0.865644	0.937503	-1.61507	4.5304e-06
BraA07g039870.3C	7.01265	7.16386	8.15456	4.08294	2.29865	2.85157	-1.26647	1.37443e-07
BraA07g027470.3C	12.8104	12.57	13.399	7.04799	6.81663	3.96235	-1.11761	7.68851e-08
